# Supplementary material for: Assessment of the prevalence of intestinal parasitic infections and associated habit and culture-related risk factors among primary schoolchildren in Debre Berhan town, Northeast Ethiopia
Source: BMC Public Health. 2021 Jan 9;21:112. doi: 10.1186/s12889-020-10148-y (PMC7797111; doi:10.1186/s12889-020-10148-y)
Supplement: Supplementary file 2 — Additional file 2. Raw data [file 12889_2020_10148_MOESM2_ESM.xlsx]

## Sheet: Sheet1
ChildCode	SchoolCode	GradeLevelcategory	AgeCategory	BirthOrder	Livingwithbirthparents	FamilySize	Familysizecategory	Fathereducation	Mothereducation	Fatheroccupations	PreviousfamilyhistoryofIPIs	Handwashingaftertoilet	Soapuseforhandwasingaftertoilet	Handwashingbeforeeating	Fingernailstatus	Eatingrawvegetable	Washingrawvegetables	Eatingrawmeat	Regularshoeswearing	Habitoftakingoffshoeswhileplaying	Habitofplayingwithsoil	Habitofplayingwithwastewater	Habitofeatingfoodwhileplaying	Habitofsuckingfingersorspencups	Eatingfoodssoldaroundschool	Wayoftreatingfooddropedwhileeating	Sourceofwater	Typeoflatrine	Habitofusinggrassastoothpick	Disposinggarbageinhomeyard	Presenceofpetsinhome	Opendefecateareainresidencear	PresenceofanyIPI	TypeofIPsPresent	HelminthInfection	ProtozoaInfection	Coinfection	A.lambricoidis	E.histolytica	G.lamblia	Hookworm	T.saginata	H.nana	S.stercoralis	GroupsofPIs
1	1	Grade 5 - 8	10 -12 years	Non-First	Yes	5	5 and below	College diploma and above	College diploma and above	Govt/NGO Employee	Yes	No	Yes	Yes	Clean	Yes	Washing regularly	No	Yes	Yes	Yes	Good	Yes	Yes	Yes	Cleaning and eating	Private tap	Private/ latrine with roof and wall(Conventional Improved Pit Laterine-used by only the family members)	Yes	Yes	Yes	Yes	Yes	A. lumbricoidis	Yes	No	No	Yes	No	No	No	No	No	No	Helminths
2	1	Grade 1 - 4	6 - 9 years	Non-First	Yes	5	5 and below	College diploma and above	College diploma and above	Farmer	Yes	Yes	No	Yes	Clean	Yes	Not washing regularly	Yes	Yes	Yes	Yes	Good	Yes	Yes	Yes	Cleaning and eating	Private tap	Private/ latrine with roof and wall(Conventional Improved Pit Laterine-used by only the family members)	Yes	No	Yes	No	Yes	A. lumbricoidis	Yes	No	No	Yes	No	No	No	No	No	No	Helminths
3	1	Grade 1 - 4	6 - 9 years	Non-First	Yes	5	5 and below	College diploma and above	College diploma and above	Govt/NGO Employee	Yes	Yes	No	Yes	Clean	Yes	Not washing regularly	Yes	Yes	No	Yes	Good	Yes	Yes	Yes	Kiss and leave it	Private tap	Private/ latrine with roof and wall(Conventional Improved Pit Laterine-used by only the family members)	Yes	No	Yes	No	Yes	E. histolytica	No	Yes	No	No	Yes	No	No	No	No	No	Protozoa
4	1	Grade 1 - 4	10 -12 years	First	Yes	4	5 and below	College diploma and above	Secondary Education complete	Govt/NGO Employee	Yes	Yes	No	Yes	Clean	Yes	Not washing regularly	No	Yes	Yes	No	Poor	No	No	No	Kiss and leave it	Private tap	Private/ latrine with roof and wall(Conventional Improved Pit Laterine-used by only the family members)	Yes	No	No	No	No	No	No	No	No	No	No	No	No	No	No	No	No
5	1	Grade 1 - 4	6 - 9 years	Non-First	Yes	4	5 and below	College diploma and above	Secondary Education complete	Govt/NGO Employee	No	Yes	No	Yes	Clean	Yes	Not washing regularly	Yes	Yes	No	No	Poor	No	No	No	Kiss and leave it	Private tap	Private/ latrine with roof and wall(Conventional Improved Pit Laterine-used by only the family members)	No	Yes	Yes	No	No	No	No	No	No	No	No	No	No	No	No	No	No
6	1	Grade 1 - 4	6 - 9 years	Non-First	Yes	3	5 and below	College diploma and above	Secondary Education complete	Govt/NGO Employee	No	Yes	No	Yes	Clean	Yes	Washing regularly	No	Yes	Yes	No	Poor	No	No	No	Kiss and leave it	Private tap	Private/ latrine with roof and wall(Conventional Improved Pit Laterine-used by only the family members)	Yes	No	Yes	No	No	No	No	No	No	No	No	No	No	No	No	No	No
7	1	Grade 1 - 4	10 -12 years	First	Yes	4	5 and below	Secondary Education complete	Secondary Education complete	Govt/NGO Employee	No	Yes	No	Yes	Clean	Yes	Washing regularly	No	Yes	Yes	No	Poor	No	No	No	Ignore it	Private tap	Private/ latrine with roof and wall(Conventional Improved Pit Laterine-used by only the family members)	No	Yes	No	No	No	No	No	No	No	No	No	No	No	No	No	No	No
8	1	Grade 1 - 4	6 - 9 years	First	No	3	5 and below	College diploma and above	Secondary Education complete	Govt/NGO Employee	No	No	No	Yes	Clean	Yes	Washing regularly	Yes	Yes	Yes	No	Poor	No	No	No	Kiss and leave it	Private tap	Private/ latrine with roof and wall(Conventional Improved Pit Laterine-used by only the family members)	Yes	Yes	Yes	No	No	No	No	No	No	No	No	No	No	No	No	No	No
9	1	Grade 1 - 4	6 - 9 years	Non-First	Yes	4	5 and below	Secondary Education complete	Secondary Education complete	Petit-trade/trader	No	Yes	No	No	Clean	Yes	Washing regularly	No	Yes	Yes	No	Poor	No	No	No	Kiss and leave it	Private tap	Private/ latrine with roof and wall(Conventional Improved Pit Laterine-used by only the family members)	No	No	Yes	No	No	No	No	No	No	No	No	No	No	No	No	No	No
10	1	Grade 1 - 4	6 - 9 years	First	Yes	8	6 and above	College diploma and above	illiterate	Govt/NGO Employee	Yes	Yes	No	Yes	Clean	Yes	Not washing regularly	Yes	Yes	Yes	Yes	Good	Yes	Yes	Yes	Ignore it	Private tap	Private/ latrine with roof and wall(Conventional Improved Pit Laterine-used by only the family members)	No	Yes	Yes	No	Yes	A. lumbricoidis	Yes	No	No	Yes	No	No	No	No	No	No	Helminths
11	1	Grade 1 - 4	10 -12 years	First	Yes	3	5 and below	College diploma and above	Secondary Education complete	Govt/NGO Employee	No	Yes	No	No	Clean	Yes	Washing regularly	Yes	Yes	Yes	No	Poor	No	No	No	Kiss and leave it	Private tap	Private/ latrine with roof and wall(Conventional Improved Pit Laterine-used by only the family members)	Yes	Yes	No	No	No	No	No	No	No	No	No	No	No	No	No	No	No
12	1	Grade 1 - 4	6 - 9 years	First	Yes	3	5 and below	Junior Education complete	Read and write only	Govt/NGO Employee	No	No	Yes	No	Clean	Yes	Washing regularly	No	Yes	Yes	No	Poor	No	No	No	Ignore it	Private tap	Private/ latrine with roof and wall(Conventional Improved Pit Laterine-used by only the family members)	No	Yes	Yes	No	No	No	No	No	No	No	No	No	No	No	No	No	No
13	1	Grade 1 - 4	6 - 9 years	First	Yes	4	5 and below	College diploma and above	Secondary Education complete	Petit-trade/trader	No	Yes	No	No	Clean	Yes	Washing regularly	Yes	Yes	Yes	No	Poor	No	No	No	Kiss and leave it	Private tap	Private/ latrine with roof and wall(Conventional Improved Pit Laterine-used by only the family members)	Yes	Yes	Yes	No	No	No	No	No	No	No	No	No	No	No	No	No	No
14	1	Grade 1 - 4	6 - 9 years	Non-First	Yes	7	6 and above	College diploma and above	College diploma and above	Govt/NGO Employee	Yes	No	Yes	Yes	Clean	Yes	Washing regularly	No	Yes	No	Yes	Good	Yes	Yes	Yes	Kiss and leave it	Private tap	Private/ latrine with roof and wall(Conventional Improved Pit Laterine-used by only the family members)	Yes	No	Yes	Yes	Yes	A. lumbricoidis	Yes	No	No	Yes	No	No	No	No	No	No	Helminths
15	1	Grade 1 - 4	6 - 9 years	First	Yes	4	5 and below	College diploma and above	Read and write only	Govt/NGO Employee	No	Yes	No	No	Clean	Yes	Washing regularly	Yes	Yes	No	No	Poor	No	No	No	Kiss and leave it	Private tap	Private/ latrine with roof and wall(Conventional Improved Pit Laterine-used by only the family members)	No	No	No	No	No	No	No	No	No	No	No	No	No	No	No	No	No
16	1	Grade 1 - 4	6 - 9 years	Non-First	Yes	6	6 and above	College diploma and above	illiterate	Govt/NGO Employee	No	Yes	No	Yes	Clean	Yes	Washing regularly	No	Yes	No	Yes	Good	Yes	Yes	Yes	Cleaning and eating	Private tap	Private/ latrine with roof and wall(Conventional Improved Pit Laterine-used by only the family members)	No	Yes	Yes	No	Yes	A. lumbricoidis	Yes	No	No	Yes	No	No	No	No	No	No	Helminths
17	1	Grade 1 - 4	6 - 9 years	Non-First	Yes	3	5 and below	College diploma and above	College diploma and above	Govt/NGO Employee	No	No	Yes	No	Clean	No	Not eating at all	Yes	Yes	No	No	Poor	No	No	No	Ignore it	Private tap	Private/ latrine with roof and wall(Conventional Improved Pit Laterine-used by only the family members)	No	No	No	No	No	No	No	No	No	No	No	No	No	No	No	No	No
18	1	Grade 5 - 8	10 -12 years	Non-First	Yes	5	5 and below	Junior Education complete	illiterate	Govt/NGO Employee	No	Yes	No	No	Clean	Yes	Washing regularly	No	Yes	Yes	No	Poor	No	No	No	Kiss and leave it	Private tap	Private/ latrine with roof and wall(Conventional Improved Pit Laterine-used by only the family members)	Yes	Yes	Yes	No	No	No	No	No	No	No	No	No	No	No	No	No	No
19	1	Grade 1 - 4	6 - 9 years	Non-First	Yes	6	6 and above	Secondary Education complete	illiterate	Govt/NGO Employee	Yes	No	No	Yes	Clean	Yes	Washing regularly	Yes	Yes	No	Yes	Good	Yes	Yes	Yes	Kiss and leave it	Private tap	Private/ latrine with roof and wall(Conventional Improved Pit Laterine-used by only the family members)	No	Yes	Yes	Yes	Yes	A. lumbricoidis	Yes	No	No	Yes	No	No	No	No	No	No	Helminths
20	1	Grade 1 - 4	6 - 9 years	Non-First	Yes	6	6 and above	Junior Education complete	illiterate	Govt/NGO Employee	Yes	No	No	Yes	Clean	Yes	Washing regularly	No	Yes	No	Yes	Good	Yes	Yes	Yes	Cleaning and eating	Private tap	Private/ latrine with roof and wall(Conventional Improved Pit Laterine-used by only the family members)	No	Yes	Yes	Yes	Yes	A. lumbricoidis	Yes	No	No	Yes	No	No	No	No	No	No	Helminths
21	1	Grade 5 - 8	13 -15 years	Non-First	Yes	8	6 and above	College diploma and above	College diploma and above	Govt/NGO Employee	Yes	Yes	No	No	Clean	Yes	Not washing regularly	Yes	Yes	No	Yes	Good	Yes	Yes	Yes	Cleaning and eating	Private tap	Private/ latrine with roof and wall(Conventional Improved Pit Laterine-used by only the family members)	Yes	No	Yes	No	Yes	E. histolytica	No	Yes	No	No	Yes	No	No	No	No	No	Protozoa
22	1	Grade 5 - 8	10 -12 years	Non-First	Yes	4	5 and below	Read and write only	Junior Education complete	Govt/NGO Employee	Yes	No	Yes	No	Clean	Yes	Not washing regularly	No	Yes	No	Yes	Good	No	No	No	Kiss and leave it	Private tap	Private/ latrine with roof and wall(Conventional Improved Pit Laterine-used by only the family members)	Yes	No	No	No	No	No	No	No	No	No	No	No	No	No	No	No	No
23	1	Grade 5 - 8	10 -12 years	Non-First	Yes	7	6 and above	College diploma and above	illiterate	Govt/NGO Employee	Yes	Yes	No	No	Uncleanned	No	Not eating at all	No	Yes	No	Yes	Good	Yes	Yes	Yes	Kiss and leave it	Private tap	Private/ latrine with roof and wall(Conventional Improved Pit Laterine-used by only the family members)	Yes	No	Yes	No	Yes	E. histolytica	No	Yes	No	No	Yes	No	No	No	No	No	Protozoa
24	1	Grade 5 - 8	10 -12 years	First	Yes	4	5 and below	College diploma and above	College diploma and above	Govt/NGO Employee	Yes	No	No	Yes	Clean	Yes	Washing regularly	Yes	Yes	No	Yes	Poor	No	No	No	Ignore it	Private tap	Private/ latrine with roof and wall(Conventional Improved Pit Laterine-used by only the family members)	No	Yes	Yes	No	No	No	No	No	No	No	No	No	No	No	No	No	No
25	1	Grade 5 - 8	10 -12 years	First	Yes	4	5 and below	College diploma and above	College diploma and above	Petit-trade/trader	Yes	No	No	No	Clean	No	Not eating at all	No	Yes	No	No	Poor	No	No	No	Ignore it	Private tap	Private/ latrine with roof and wall(Conventional Improved Pit Laterine-used by only the family members)	Yes	No	No	No	No	No	No	No	No	No	No	No	No	No	No	No	No
26	1	Grade 5 - 8	10 -12 years	Non-First	Yes	3	5 and below	Junior Education complete	College diploma and above	Govt/NGO Employee	Yes	Yes	No	No	Uncleanned	No	Not eating at all	No	Yes	No	Yes	Good	Yes	Yes	Yes	Cleaning and eating	Private tap	Private/ latrine with roof and wall(Conventional Improved Pit Laterine-used by only the family members)	Yes	No	Yes	No	Yes	E. histolytica	No	Yes	No	No	Yes	No	No	No	No	No	Protozoa
27	1	Grade 5 - 8	13 -15 years	First	Yes	3	5 and below	College diploma and above	College diploma and above	Govt/NGO Employee	Yes	Yes	No	Yes	Clean	No	Not eating at all	Yes	Yes	No	No	Poor	No	No	No	Kiss and leave it	Private tap	Private/ latrine with roof and wall(Conventional Improved Pit Laterine-used by only the family members)	Yes	No	Yes	No	No	No	No	No	No	No	No	No	No	No	No	No	No
28	1	Grade 1 - 4	6 - 9 years	Non-First	Yes	4	5 and below	Junior Education complete	College diploma and above	Farmer	No	No	No	No	Uncleanned	Yes	Not washing regularly	No	Yes	No	Yes	Good	Yes	Yes	Yes	Cleaning and eating	Private tap	Private/ latrine with roof and wall(Conventional Improved Pit Laterine-used by only the family members)	No	Yes	Yes	Yes	Yes	E. histolytica	No	Yes	No	No	Yes	No	No	No	No	No	Protozoa
29	1	Grade 5 - 8	10 -12 years	First	Yes	5	5 and below	College diploma and above	Junior Education complete	Petit-trade/trader	Yes	Yes	No	No	Clean	No	Not eating at all	No	Yes	No	No	Good	No	No	No	Ignore it	Private tap	Private/ latrine with roof and wall(Conventional Improved Pit Laterine-used by only the family members)	Yes	No	Yes	No	No	No	No	No	No	No	No	No	No	No	No	No	No
30	1	Grade 5 - 8	10 -12 years	Non-First	Yes	4	5 and below	illiterate	illiterate	Govt/NGO Employee	Yes	No	No	Yes	Uncleanned	No	Not eating at all	Yes	Yes	No	Yes	Good	Yes	Yes	Yes	Kiss and leave it	Private tap	Private/ latrine with roof and wall(Conventional Improved Pit Laterine-used by only the family members)	No	No	Yes	Yes	Yes	A. lumbricoidis	Yes	No	No	Yes	No	No	No	No	No	No	Helminths
31	1	Grade 5 - 8	13 -15 years	Non-First	Yes	5	5 and below	illiterate	Read and write only	Farmer	No	Yes	No	Yes	Uncleanned	Yes	Washing regularly	No	Yes	No	Yes	Good	Yes	Yes	Yes	Kiss and leave it	Private tap	Private/ latrine with roof and wall(Conventional Improved Pit Laterine-used by only the family members)	Yes	No	Yes	No	Yes	A. lumbricoidis	Yes	No	No	Yes	No	No	No	No	No	No	Helminths
32	1	Grade 5 - 8	13 -15 years	Non-First	Yes	9	6 and above	College diploma and above	Read and write only	Govt/NGO Employee	Yes	Yes	No	Yes	Uncleanned	Yes	Washing regularly	No	Yes	No	Yes	Good	Yes	Yes	Yes	Cleaning and eating	Private tap	Private/ latrine with roof and wall(Conventional Improved Pit Laterine-used by only the family members)	Yes	No	Yes	No	Yes	E. histolytica	No	Yes	No	No	Yes	No	No	No	No	No	Protozoa
33	1	Grade 5 - 8	10 -12 years	Non-First	Yes	6	6 and above	College diploma and above	College diploma and above	Govt/NGO Employee	No	Yes	No	Yes	Clean	Yes	Not washing regularly	Yes	Yes	No	No	Poor	No	No	No	Cleaning and eating	Private tap	Private/ latrine with roof and wall(Conventional Improved Pit Laterine-used by only the family members)	No	Yes	No	No	No	No	No	No	No	No	No	No	No	No	No	No	No
34	1	Grade 5 - 8	10 -12 years	Non-First	Yes	4	5 and below	College diploma and above	College diploma and above	Govt/NGO Employee	No	Yes	No	Yes	Clean	Yes	Washing regularly	No	Yes	No	No	Poor	No	No	No	Kiss and leave it	Private tap	Private/ latrine with roof and wall(Conventional Improved Pit Laterine-used by only the family members)	Yes	Yes	No	No	No	No	No	No	No	No	No	No	No	No	No	No	No
35	1	Grade 5 - 8	10 -12 years	First	Yes	3	5 and below	College diploma and above	College diploma and above	Govt/NGO Employee	No	No	No	Yes	Clean	Yes	Washing regularly	Yes	Yes	No	No	Poor	No	No	No	Cleaning and eating	Private tap	Private/ latrine with roof and wall(Conventional Improved Pit Laterine-used by only the family members)	No	No	Yes	No	No	No	No	No	No	No	No	No	No	No	No	No	No
36	1	Grade 5 - 8	13 -15 years	Non-First	Yes	7	6 and above	College diploma and above	Secondary Education complete	Govt/NGO Employee	No	No	No	Yes	Uncleanned	No	Not eating at all	Yes	Yes	Yes	Yes	Good	Yes	Yes	Yes	Kiss and leave it	Public tap	Private/ latrine with roof and wall(Conventional Improved Pit Laterine-used by only the family members)	Yes	No	Yes	No	Yes	E. histolytica	No	Yes	No	No	Yes	No	No	No	No	No	Protozoa
37	1	Grade 5 - 8	10 -12 years	Non-First	Yes	4	5 and below	Secondary Education complete	College diploma and above	Petit-trade/trader	Yes	Yes	No	No	Clean	Yes	Not washing regularly	No	Yes	No	No	Poor	No	No	No	Cleaning and eating	Private tap	Private/ latrine with roof and wall(Conventional Improved Pit Laterine-used by only the family members)	No	Yes	Yes	No	No	No	No	No	No	No	No	No	No	No	No	No	No
38	1	Grade 1 - 4	6 - 9 years	Non-First	Yes	4	5 and below	Junior Education complete	illiterate	Govt/NGO Employee	No	No	No	No	Clean	Yes	Not washing regularly	No	Yes	Yes	No	Poor	No	No	No	Kiss and leave it	Private tap	Private/ latrine with roof and wall(Conventional Improved Pit Laterine-used by only the family members)	No	Yes	Yes	No	No	No	No	No	No	No	No	No	No	No	No	No	No
39	1	Grade 1 - 4	6 - 9 years	Non-First	Yes	7	6 and above	Secondary Education complete	Read and write only	Farmer	Yes	Yes	No	Yes	Clean	Yes	Not washing regularly	No	Yes	No	Yes	Good	Yes	Yes	Yes	Kiss and leave it	Private tap	Private/ latrine with roof and wall(Conventional Improved Pit Laterine-used by only the family members)	Yes	Yes	Yes	No	Yes	A. lumbricoidis	Yes	No	No	Yes	No	No	No	No	No	No	Helminths
40	1	Grade 5 - 8	10 -12 years	Non-First	Yes	9	6 and above	Junior Education complete	illiterate	Govt/NGO Employee	Yes	No	No	No	Uncleanned	Yes	Not washing regularly	No	Yes	No	Yes	Poor	Yes	Yes	Yes	Cleaning and eating	Public tap	Temporary pits in the home yard	No	Yes	Yes	No	Yes	A. lumbricoidis	Yes	No	No	Yes	No	No	No	No	No	No	Helminths
41	1	Grade 1 - 4	6 - 9 years	Non-First	Yes	4	5 and below	College diploma and above	College diploma and above	Govt/NGO Employee	No	No	Yes	Yes	Clean	Yes	Washing regularly	Yes	Yes	No	No	Poor	No	No	No	Kiss and leave it	Private tap	Private/ latrine with roof and wall(Conventional Improved Pit Laterine-used by only the family members)	Yes	No	No	No	No	No	No	No	No	No	No	No	No	No	No	No	No
42	1	Grade 1 - 4	6 - 9 years	First	Yes	3	5 and below	Junior Education complete	College diploma and above	Petit-trade/trader	No	No	Yes	Yes	Clean	No	Not eating at all	No	Yes	No	No	Poor	No	No	No	Kiss and leave it	Private tap	Private/ latrine with roof and wall(Conventional Improved Pit Laterine-used by only the family members)	Yes	No	No	No	No	No	No	No	No	No	No	No	No	No	No	No	No
43	1	Grade 1 - 4	6 - 9 years	Non-First	Yes	7	6 and above	Junior Education complete	illiterate	Farmer	No	Yes	No	Yes	Uncleanned	No	Not eating at all	No	Yes	No	Yes	Poor	Yes	Yes	Yes	Kiss and leave it	Private tap	Private/ latrine with roof and wall(Conventional Improved Pit Laterine-used by only the family members)	Yes	No	Yes	No	Yes	E. histolytica	No	Yes	No	No	Yes	No	No	No	No	No	Protozoa
44	1	Grade 1 - 4	6 - 9 years	First	Yes	7	6 and above	Junior Education complete	Secondary Education complete	Govt/NGO Employee	No	No	No	Yes	Uncleanned	No	Not eating at all	No	Yes	No	Yes	Poor	Yes	Yes	Yes	Kiss and leave it	Private tap	Private/ latrine with roof and wall(Conventional Improved Pit Laterine-used by only the family members)	Yes	No	Yes	No	Yes	A. lumbricoidis	Yes	No	No	Yes	No	No	No	No	No	No	Helminths
45	1	Grade 1 - 4	6 - 9 years	First	Yes	5	5 and below	Secondary Education complete	Junior Education complete	Govt/NGO Employee	No	Yes	No	Yes	Clean	No	Not eating at all	No	Yes	No	No	Poor	No	No	No	Kiss and leave it	Private tap	Private/ latrine with roof and wall(Conventional Improved Pit Laterine-used by only the family members)	Yes	No	Yes	No	No	No	No	No	No	No	No	No	No	No	No	No	No
46	1	Grade 1 - 4	6 - 9 years	First	Yes	8	6 and above	Junior Education complete	College diploma and above	Manual Work	No	No	Yes	Yes	Clean	No	Not eating at all	No	Yes	No	Yes	Poor	Yes	Yes	Yes	Cleaning and eating	Private tap	Private/ latrine with roof and wall(Conventional Improved Pit Laterine-used by only the family members)	Yes	No	Yes	No	Yes	E. histolytica	No	Yes	No	No	Yes	No	No	No	No	No	Protozoa
47	1	Grade 1 - 4	6 - 9 years	First	Yes	7	6 and above	Secondary Education complete	illiterate	Govt/NGO Employee	No	No	Yes	Yes	Clean	No	Not eating at all	Yes	Yes	No	No	Good	No	No	No	Kiss and leave it	Private tap	Private/ latrine with roof and wall(Conventional Improved Pit Laterine-used by only the family members)	Yes	Yes	No	No	No	No	No	No	No	No	No	No	No	No	No	No	No
48	1	Grade 1 - 4	6 - 9 years	Non-First	No	5	5 and below	Junior Education complete	College diploma and above	Govt/NGO Employee	Yes	No	Yes	No	Clean	Yes	Washing regularly	Yes	Yes	No	No	Good	No	No	No	Kiss and leave it	Private tap	Private/ latrine with roof and wall(Conventional Improved Pit Laterine-used by only the family members)	No	No	No	No	No	No	No	No	No	No	No	No	No	No	No	No	No
49	1	Grade 1 - 4	6 - 9 years	Non-First	Yes	6	6 and above	Secondary Education complete	College diploma and above	Manual Work	No	No	Yes	No	Clean	Yes	Washing regularly	No	Yes	No	Yes	Poor	Yes	Yes	Yes	Kiss and leave it	Private tap	Private/ latrine with roof and wall(Conventional Improved Pit Laterine-used by only the family members)	No	No	Yes	No	Yes	A. lumbricoidis	Yes	No	No	Yes	No	No	No	No	No	No	Helminths
50	1	Grade 1 - 4	6 - 9 years	Non-First	Yes	5	5 and below	illiterate	Read and write only	Farmer	No	No	Yes	No	Clean	Yes	Washing regularly	No	Yes	No	Yes	Poor	Yes	Yes	Yes	Kiss and leave it	Private tap	Private/ latrine with roof and wall(Conventional Improved Pit Laterine-used by only the family members)	Yes	No	Yes	No	Yes	E. histolytica	No	Yes	No	No	Yes	No	No	No	No	No	Protozoa
51	1	Grade 1 - 4	6 - 9 years	Non-First	Yes	7	6 and above	illiterate	illiterate	Govt/NGO Employee	No	Yes	No	No	Clean	Yes	Washing regularly	Yes	Yes	No	Yes	Poor	Yes	Yes	Yes	Kiss and leave it	Private tap	Private/ latrine with roof and wall(Conventional Improved Pit Laterine-used by only the family members)	Yes	Yes	Yes	Yes	Yes	E. histolytica	No	Yes	No	No	Yes	No	No	No	No	No	Protozoa
52	1	Grade 1 - 4	6 - 9 years	First	Yes	6	6 and above	Junior Education complete	illiterate	Govt/NGO Employee	No	Yes	No	No	Clean	Yes	Washing regularly	Yes	Yes	No	No	Good	No	No	No	Kiss and leave it	Private tap	Private/ latrine with roof and wall(Conventional Improved Pit Laterine-used by only the family members)	No	Yes	Yes	No	No	No	No	No	No	No	No	No	No	No	No	No	No
53	1	Grade 5 - 8	10 -12 years	Non-First	Yes	7	6 and above	Secondary Education complete	illiterate	Govt/NGO Employee	No	No	No	No	Clean	Yes	Washing regularly	Yes	Yes	No	No	Good	No	No	No	Cleaning and eating	Private tap	Private/ latrine with roof and wall(Conventional Improved Pit Laterine-used by only the family members)	No	Yes	Yes	No	No	No	No	No	No	No	No	No	No	No	No	No	No
54	2	Grade 1 - 4	10 -12 years	Non-First	Yes	5	5 and below	Secondary Education complete	illiterate	Govt/NGO Employee	No	Yes	No	No	Clean	Yes	Washing regularly	No	Yes	No	No	Poor	No	No	No	Kiss and leave it	Private tap	Private/ latrine with roof and wall(Conventional Improved Pit Laterine-used by only the family members)	Yes	No	No	No	No	No	No	No	No	No	No	No	No	No	No	No	No
55	2	Grade 1 - 4	6 - 9 years	Non-First	Yes	6	6 and above	Read and write only	College diploma and above	Govt/NGO Employee	No	Yes	No	No	Clean	Yes	Washing regularly	No	No	No	Yes	Poor	Yes	Yes	Yes	Kiss and leave it	Private tap	Private/ latrine with roof and wall(Conventional Improved Pit Laterine-used by only the family members)	No	Yes	Yes	Yes	Yes	A. lumbricoidis	Yes	No	No	Yes	No	No	No	No	No	No	Helminths
56	2	Grade 1 - 4	10 -12 years	Non-First	Yes	4	5 and below	Read and write only	Secondary Education complete	Petit-trade/trader	No	Yes	No	No	Clean	No	Not eating at all	No	Yes	No	No	Good	No	No	No	Kiss and leave it	Private tap	Private/ latrine with roof and wall(Conventional Improved Pit Laterine-used by only the family members)	Yes	No	Yes	No	No	No	No	No	No	No	No	No	No	No	No	No	No
57	2	Grade 5 - 8	13 -15 years	Non-First	Yes	7	6 and above	Read and write only	Secondary Education complete	Govt/NGO Employee	No	Yes	No	No	Clean	No	Not eating at all	Yes	Yes	Yes	No	Good	No	No	No	Kiss and leave it	Private tap	Private/ latrine with roof and wall(Conventional Improved Pit Laterine-used by only the family members)	Yes	No	Yes	No	No	No	No	No	No	No	No	No	No	No	No	No	No
58	2	Grade 5 - 8	13 -15 years	Non-First	Yes	4	5 and below	Secondary Education complete	Read and write only	Petit-trade/trader	No	Yes	No	No	Clean	No	Not eating at all	Yes	Yes	No	No	Good	No	No	No	Kiss and leave it	Private tap	Private/ latrine with roof and wall(Conventional Improved Pit Laterine-used by only the family members)	Yes	No	Yes	No	No	No	No	No	No	No	No	No	No	No	No	No	No
59	2	Grade 5 - 8	13 -15 years	First	Yes	4	5 and below	Secondary Education complete	Read and write only	Govt/NGO Employee	No	Yes	No	No	Clean	No	Not eating at all	No	No	No	No	Good	No	No	No	Kiss and leave it	Private tap	Private/ latrine with roof and wall(Conventional Improved Pit Laterine-used by only the family members)	Yes	No	Yes	No	No	No	No	No	No	No	No	No	No	No	No	No	No
60	2	Grade 5 - 8	13 -15 years	Non-First	Yes	5	5 and below	College diploma and above	Read and write only	Govt/NGO Employee	No	Yes	No	No	Clean	Yes	Washing regularly	Yes	Yes	Yes	No	Good	No	No	No	Kiss and leave it	Private tap	Private/ latrine with roof and wall(Conventional Improved Pit Laterine-used by only the family members)	Yes	No	Yes	No	No	No	No	No	No	No	No	No	No	No	No	No	No
61	2	Grade 1 - 4	6 - 9 years	Non-First	Yes	5	5 and below	College diploma and above	Read and write only	Govt/NGO Employee	No	No	No	No	Clean	Yes	Washing regularly	Yes	Yes	No	No	Good	No	No	No	Ignore it	Private tap	Private/ latrine with roof and wall(Conventional Improved Pit Laterine-used by only the family members)	No	Yes	Yes	No	No	No	No	No	No	No	No	No	No	No	No	No	No
62	2	Grade 1 - 4	6 - 9 years	Non-First	Yes	3	5 and below	Read and write only	Secondary Education complete	Manual Work	No	No	No	No	Clean	Yes	Not washing regularly	Yes	Yes	No	No	Good	No	No	No	Kiss and leave it	Public tap	Private/ latrine with roof and wall(Conventional Improved Pit Laterine-used by only the family members)	Yes	No	Yes	No	No	No	No	No	No	No	No	No	No	No	No	No	No
63	2	Grade 5 - 8	13 -15 years	Non-First	Yes	8	6 and above	illiterate	illiterate	Manual Work	No	No	No	No	Clean	No	Not eating at all	Yes	Yes	No	Yes	Poor	Yes	Yes	Yes	Cleaning and eating	Private tap	Private/ latrine with roof and wall(Conventional Improved Pit Laterine-used by only the family members)	Yes	No	Yes	Yes	Yes	A. lumbricoidis	Yes	No	No	Yes	No	No	No	No	No	No	Helminths
64	2	Grade 5 - 8	13 -15 years	Non-First	Yes	8	6 and above	illiterate	Secondary Education complete	Manual Work	No	No	No	No	Clean	No	Not eating at all	No	Yes	No	Yes	Poor	Yes	Yes	Yes	Cleaning and eating	Private tap	Private/ latrine with roof and wall(Conventional Improved Pit Laterine-used by only the family members)	Yes	Yes	Yes	Yes	Yes	A. lumbricoidis	Yes	No	No	Yes	No	No	No	No	No	No	Helminths
65	2	Grade 5 - 8	13 -15 years	Non-First	Yes	6	6 and above	illiterate	illiterate	Manual Work	No	Yes	No	Yes	Clean	No	Not eating at all	Yes	Yes	Yes	Yes	Good	Yes	Yes	Yes	Cleaning and eating	Public tap	Private/ latrine with roof and wall(Conventional Improved Pit Laterine-used by only the family members)	Yes	No	Yes	Yes	Yes	A. lumbricoidis	Yes	No	No	Yes	No	No	No	No	No	No	Helminths
66	2	Grade 5 - 8	13 -15 years	Non-First	Yes	7	6 and above	Secondary Education complete	College diploma and above	Farmer	No	Yes	No	Yes	Clean	Yes	Washing regularly	No	No	No	Yes	Good	Yes	Yes	Yes	Kiss and leave it	Private tap	Private/ latrine with roof and wall(Conventional Improved Pit Laterine-used by only the family members)	Yes	No	Yes	Yes	Yes	A. lumbricoidis+Hookworm	No	No	Yes	No	No	No	No	No	No	No	Coinfection
67	2	Grade 5 - 8	13 -15 years	First	No	6	6 and above	Read and write only	Junior Education complete	Manual Work	No	No	No	Yes	Clean	No	Not eating at all	No	Yes	No	Yes	Good	No	No	No	Kiss and leave it	Public tap	Private/ latrine with roof and wall(Conventional Improved Pit Laterine-used by only the family members)	Yes	Yes	No	No	No	No	No	No	No	No	No	No	No	No	No	No	No
68	2	Grade 1 - 4	10 -12 years	Non-First	Yes	5	5 and below	Read and write only	illiterate	Govt/NGO Employee	No	Yes	No	Yes	Clean	Yes	Washing regularly	No	Yes	No	Yes	Good	No	No	No	Cleaning and eating	Private tap	Private/ latrine with roof and wall(Conventional Improved Pit Laterine-used by only the family members)	No	No	No	No	No	No	No	No	No	No	No	No	No	No	No	No	No
69	2	Grade 5 - 8	13 -15 years	First	Yes	7	6 and above	illiterate	illiterate	Manual Work	No	Yes	No	Yes	Clean	Yes	Not washing regularly	No	No	No	Yes	Poor	Yes	Yes	Yes	Cleaning and eating	Public tap	Private/ latrine with roof and wall(Conventional Improved Pit Laterine-used by only the family members)	No	Yes	Yes	Yes	Yes	A. lumbricoidis+Hookworm	No	No	Yes	No	No	No	No	No	No	No	Coinfection
70	2	Grade 1 - 4	6 - 9 years	Non-First	Yes	5	5 and below	Read and write only	College diploma and above	Govt/NGO Employee	No	No	No	Yes	Clean	Yes	Not washing regularly	No	Yes	No	Yes	Poor	No	No	No	Kiss and leave it	Public tap	Private/ latrine with roof and wall(Conventional Improved Pit Laterine-used by only the family members)	Yes	No	No	No	No	No	No	No	No	No	No	No	No	No	No	No	No
71	2	Grade 5 - 8	13 -15 years	First	Yes	4	5 and below	Junior Education complete	College diploma and above	Govt/NGO Employee	No	No	No	No	Clean	No	Not eating at all	Yes	Yes	No	Yes	Poor	No	No	No	Kiss and leave it	Private tap	Private/ latrine with roof and wall(Conventional Improved Pit Laterine-used by only the family members)	No	No	No	No	No	No	No	No	No	No	No	No	No	No	No	No	No
72	2	Grade 1 - 4	6 - 9 years	Non-First	Yes	8	6 and above	illiterate	Read and write only	Farmer	No	No	No	Yes	Clean	No	Not eating at all	No	Yes	No	Yes	Poor	Yes	Yes	Yes	Kiss and leave it	Private tap	Private/ latrine with roof and wall(Conventional Improved Pit Laterine-used by only the family members)	No	No	Yes	Yes	Yes	A. lumbricoidis	Yes	No	No	Yes	No	No	No	No	No	No	Helminths
73	2	Grade 5 - 8	10 -12 years	Non-First	No	7	6 and above	illiterate	illiterate	Manual Work	No	Yes	No	No	Clean	No	Not eating at all	No	Yes	No	Yes	Good	Yes	Yes	Yes	Kiss and leave it	Private tap	Private/ latrine with roof and wall(Conventional Improved Pit Laterine-used by only the family members)	No	No	Yes	Yes	Yes	A. lumbricoidis	Yes	No	No	Yes	No	No	No	No	No	No	Helminths
74	2	Grade 5 - 8	10 -12 years	First	Yes	8	6 and above	illiterate	College diploma and above	Govt/NGO Employee	No	No	No	No	Clean	No	Not eating at all	No	Yes	No	Yes	Good	Yes	Yes	Yes	Kiss and leave it	Private tap	Private/ latrine with roof and wall(Conventional Improved Pit Laterine-used by only the family members)	Yes	Yes	Yes	Yes	Yes	A. lumbricoidis	Yes	No	No	Yes	No	No	No	No	No	No	Helminths
75	2	Grade 1 - 4	6 - 9 years	First	Yes	7	6 and above	Junior Education complete	Junior Education complete	Govt/NGO Employee	No	No	No	No	Clean	Yes	Not washing regularly	Yes	Yes	No	No	Poor	No	No	No	Ignore it	Public tap	Private/ latrine with roof and wall(Conventional Improved Pit Laterine-used by only the family members)	Yes	Yes	Yes	No	No	No	No	No	No	No	No	No	No	No	No	No	No
76	2	Grade 1 - 4	6 - 9 years	Non-First	Yes	5	5 and below	illiterate	Read and write only	Manual Work	No	Yes	No	Yes	Clean	No	Not eating at all	No	Yes	No	Yes	Poor	Yes	Yes	Yes	Cleaning and eating	Private tap	Private/ latrine with roof and wall(Conventional Improved Pit Laterine-used by only the family members)	No	Yes	Yes	Yes	Yes	A. lumbricoidis	Yes	No	No	Yes	No	No	No	No	No	No	Helminths
77	2	Grade 5 - 8	13 -15 years	Non-First	Yes	6	6 and above	illiterate	illiterate	Manual Work	No	No	No	Yes	Clean	No	Not eating at all	No	Yes	No	Yes	Poor	Yes	Yes	Yes	Cleaning and eating	Private tap	Private/ latrine with roof and wall(Conventional Improved Pit Laterine-used by only the family members)	Yes	No	Yes	Yes	Yes	E. histolytica	No	Yes	No	No	Yes	No	No	No	No	No	Protozoa
78	2	Grade 1 - 4	10 -12 years	First	Yes	4	5 and below	Secondary Education complete	College diploma and above	Manual Work	No	No	Yes	No	Clean	No	Not eating at all	No	Yes	No	No	Good	No	No	No	Kiss and leave it	Private tap	Private/ latrine with roof and wall(Conventional Improved Pit Laterine-used by only the family members)	Yes	Yes	No	No	No	No	No	No	No	No	No	No	No	No	No	No	No
79	2	Grade 5 - 8	10 -12 years	First	Yes	4	5 and below	Read and write only	illiterate	Govt/NGO Employee	No	Yes	No	Yes	Clean	No	Not eating at all	No	Yes	No	No	Good	No	No	No	Kiss and leave it	Private tap	Private/ latrine with roof and wall(Conventional Improved Pit Laterine-used by only the family members)	Yes	No	No	No	No	No	No	No	No	No	No	No	No	No	No	No	No
80	2	Grade 1 - 4	6 - 9 years	Non-First	Yes	8	6 and above	illiterate	illiterate	Farmer	Yes	No	No	No	Clean	No	Not eating at all	No	No	No	Yes	Good	Yes	Yes	Yes	Kiss and leave it	Public tap	Private/ latrine with roof and wall(Conventional Improved Pit Laterine-used by only the family members)	Yes	No	Yes	Yes	Yes	A. lumbricoidis	Yes	No	No	Yes	No	No	No	No	No	No	Helminths
81	2	Grade 1 - 4	6 - 9 years	First	Yes	5	5 and below	illiterate	College diploma and above	Govt/NGO Employee	No	No	No	Yes	Clean	Yes	Not washing regularly	Yes	Yes	No	No	Poor	No	No	No	Cleaning and eating	Public tap	Private/ latrine with roof and wall(Conventional Improved Pit Laterine-used by only the family members)	No	No	Yes	No	No	No	No	No	No	No	No	No	No	No	No	No	No
82	2	Grade 1 - 4	10 -12 years	First	Yes	6	6 and above	Read and write only	illiterate	Farmer	No	No	No	Yes	Clean	No	Not eating at all	No	Yes	No	Yes	Poor	Yes	Yes	Yes	Kiss and leave it	Private tap	Private/ latrine with roof and wall(Conventional Improved Pit Laterine-used by only the family members)	Yes	No	No	Yes	Yes	A. lumbricoidis	Yes	No	No	Yes	No	No	No	No	No	No	Helminths
83	2	Grade 5 - 8	13 -15 years	Non-First	Yes	7	6 and above	illiterate	Secondary Education complete	Farmer	No	No	No	Yes	Clean	Yes	Washing regularly	Yes	No	Yes	Yes	Poor	Yes	Yes	Yes	Kiss and leave it	Private tap	Private/ latrine with roof and wall(Conventional Improved Pit Laterine-used by only the family members)	Yes	Yes	Yes	Yes	Yes	Hookworm	Yes	No	No	No	No	No	Yes	No	No	No	Helminths
84	2	Grade 5 - 8	10 -12 years	Non-First	Yes	7	6 and above	illiterate	Read and write only	Farmer	Yes	No	No	Yes	Clean	No	Not eating at all	No	Yes	Yes	Yes	Poor	Yes	Yes	Yes	Kiss and leave it	Private tap	Private/ latrine with roof and wall(Conventional Improved Pit Laterine-used by only the family members)	Yes	No	Yes	Yes	Yes	A. lumbricoidis	Yes	No	No	Yes	No	No	No	No	No	No	Helminths
85	2	Grade 5 - 8	10 -12 years	Non-First	No	7	6 and above	illiterate	Read and write only	Manual Work	Yes	No	No	Yes	Uncleanned	No	Not eating at all	No	Yes	Yes	Yes	Poor	Yes	Yes	Yes	Kiss and leave it	Private tap	Private/ latrine with roof and wall(Conventional Improved Pit Laterine-used by only the family members)	Yes	Yes	No	Yes	Yes	A. lumbricoidis	Yes	No	No	Yes	No	No	No	No	No	No	Helminths
86	2	Grade 5 - 8	10 -12 years	Non-First	Yes	5	5 and below	Secondary Education complete	College diploma and above	Govt/NGO Employee	No	No	No	Yes	Uncleanned	Yes	Not washing regularly	No	No	No	No	Poor	No	No	No	Kiss and leave it	Private tap	Private/ latrine with roof and wall(Conventional Improved Pit Laterine-used by only the family members)	Yes	No	No	No	No	No	No	No	No	No	No	No	No	No	No	No	No
87	2	Grade 5 - 8	10 -12 years	Non-First	Yes	4	5 and below	Junior Education complete	College diploma and above	Govt/NGO Employee	Yes	No	No	Yes	Uncleanned	Yes	Washing regularly	Yes	Yes	No	No	Poor	No	No	No	Kiss and leave it	Private tap	Private/ latrine with roof and wall(Conventional Improved Pit Laterine-used by only the family members)	No	Yes	No	No	No	No	No	No	No	No	No	No	No	No	No	No	No
88	2	Grade 5 - 8	10 -12 years	Non-First	Yes	9	6 and above	Read and write only	illiterate	Farmer	No	Yes	No	Yes	Uncleanned	No	Not eating at all	Yes	Yes	No	Yes	Poor	Yes	No	Yes	Kiss and leave it	Private tap	Private/ latrine with roof and wall(Conventional Improved Pit Laterine-used by only the family members)	Yes	Yes	Yes	Yes	Yes	A. lumbricoidis	Yes	No	No	Yes	No	No	No	No	No	No	Helminths
89	2	Grade 1 - 4	10 -12 years	Non-First	Yes	4	5 and below	Read and write only	College diploma and above	Govt/NGO Employee	Yes	No	Yes	Yes	Uncleanned	No	Not eating at all	No	Yes	No	No	Good	No	No	No	Kiss and leave it	Private tap	Private/ latrine with roof and wall(Conventional Improved Pit Laterine-used by only the family members)	No	Yes	Yes	No	No	No	No	No	No	No	No	No	No	No	No	No	No
90	2	Grade 1 - 4	6 - 9 years	Non-First	Yes	5	5 and below	illiterate	illiterate	Farmer	Yes	No	Yes	Yes	Uncleanned	No	Not eating at all	No	Yes	No	Yes	Good	Yes	No	Yes	Kiss and leave it	Private tap	Private/ latrine with roof and wall(Conventional Improved Pit Laterine-used by only the family members)	Yes	Yes	No	Yes	Yes	H. nana	Yes	No	No	No	No	No	No	No	Yes	No	Helminths
91	2	Grade 5 - 8	10 -12 years	Non-First	Yes	8	6 and above	illiterate	illiterate	Farmer	Yes	No	Yes	No	Uncleanned	No	Not eating at all	No	Yes	No	Yes	Good	Yes	No	Yes	Kiss and leave it	Private tap	Private/ latrine with roof and wall(Conventional Improved Pit Laterine-used by only the family members)	Yes	No	Yes	Yes	Yes	A. lumbricoidis	Yes	No	No	Yes	No	No	No	No	No	No	Helminths
92	2	Grade 5 - 8	13 -15 years	Non-First	Yes	9	6 and above	Read and write only	Junior Education complete	Govt/NGO Employee	No	No	Yes	No	Uncleanned	No	Not eating at all	Yes	Yes	No	No	Good	No	No	No	Kiss and leave it	Private tap	Private/ latrine with roof and wall(Conventional Improved Pit Laterine-used by only the family members)	No	Yes	Yes	No	No	No	No	No	No	No	No	No	No	No	No	No	No
93	2	Grade 5 - 8	13 -15 years	Non-First	Yes	8	6 and above	illiterate	illiterate	Farmer	No	No	Yes	No	Uncleanned	Yes	Washing regularly	No	Yes	No	Yes	Good	Yes	No	Yes	Kiss and leave it	Private tap	Private/ latrine with roof and wall(Conventional Improved Pit Laterine-used by only the family members)	Yes	Yes	Yes	Yes	Yes	G. lambilia	No	Yes	No	No	No	Yes	No	No	No	No	Protozoa
94	2	Grade 5 - 8	13 -15 years	Non-First	Yes	7	6 and above	illiterate	illiterate	Farmer	Yes	No	Yes	Yes	Uncleanned	Yes	Washing regularly	No	Yes	No	Yes	Good	Yes	Yes	Yes	Kiss and leave it	Private tap	Private/ latrine with roof and wall(Conventional Improved Pit Laterine-used by only the family members)	Yes	Yes	No	Yes	Yes	A. lumbricoidis	Yes	No	No	Yes	No	No	No	No	No	No	Helminths
95	2	Grade 1 - 4	6 - 9 years	Non-First	Yes	4	5 and below	Read and write only	Read and write only	Petit-trade/trader	Yes	No	Yes	Yes	Uncleanned	No	Not eating at all	No	Yes	Yes	No	Good	No	No	No	Kiss and leave it	Public tap	Private/ latrine with roof and wall(Conventional Improved Pit Laterine-used by only the family members)	No	No	Yes	No	No	No	No	No	No	No	No	No	No	No	No	No	No
96	2	Grade 1 - 4	6 - 9 years	Non-First	Yes	9	6 and above	illiterate	illiterate	Petit-trade/trader	Yes	No	Yes	Yes	Uncleanned	No	Not eating at all	Yes	Yes	No	Yes	Good	Yes	No	Yes	Kiss and leave it	Public tap	Private/ latrine with roof and wall(Conventional Improved Pit Laterine-used by only the family members)	No	Yes	Yes	Yes	Yes	E. histolytica	No	Yes	No	No	Yes	No	No	No	No	No	Protozoa
97	2	Grade 1 - 4	6 - 9 years	Non-First	Yes	8	6 and above	illiterate	Junior Education complete	Manual Work	Yes	No	Yes	Yes	Uncleanned	No	Not eating at all	No	Yes	No	Yes	Good	Yes	No	Yes	Kiss and leave it	Private tap	Private/ latrine with roof and wall(Conventional Improved Pit Laterine-used by only the family members)	Yes	Yes	No	Yes	Yes	E. histolytica	No	Yes	No	No	Yes	No	No	No	No	No	Protozoa
98	2	Grade 1 - 4	10 -12 years	Non-First	Yes	3	5 and below	College diploma and above	College diploma and above	Govt/NGO Employee	Yes	Yes	No	Yes	Uncleanned	No	Not eating at all	No	Yes	Yes	No	Good	No	No	No	Kiss and leave it	Private tap	Private/ latrine with roof and wall(Conventional Improved Pit Laterine-used by only the family members)	No	Yes	Yes	No	No	No	No	No	No	No	No	No	No	No	No	No	No
99	2	Grade 5 - 8	6 - 9 years	Non-First	Yes	6	6 and above	College diploma and above	Read and write only	Manual Work	No	No	Yes	Yes	Uncleanned	No	Not eating at all	No	Yes	No	Yes	Good	Yes	Yes	Yes	Kiss and leave it	Private tap	Private/ latrine with roof and wall(Conventional Improved Pit Laterine-used by only the family members)	No	No	Yes	Yes	Yes	A. lumbricoidis	Yes	No	No	Yes	No	No	No	No	No	No	Helminths
100	2	Grade 5 - 8	10 -12 years	Non-First	Yes	4	5 and below	illiterate	Read and write only	Petit-trade/trader	Yes	No	Yes	Yes	Uncleanned	Yes	Washing regularly	No	Yes	No	Yes	Good	Yes	No	Yes	Kiss and leave it	Private tap	Private/ latrine with roof and wall(Conventional Improved Pit Laterine-used by only the family members)	Yes	Yes	No	Yes	Yes	H. nana	Yes	No	No	No	No	No	No	No	Yes	No	Helminths
101	2	Grade 5 - 8	6 - 9 years	First	Yes	6	6 and above	Read and write only	illiterate	Manual Work	No	No	Yes	Yes	Uncleanned	Yes	Not washing regularly	Yes	Yes	No	Yes	Good	Yes	Yes	Yes	Kiss and leave it	Private tap	Private/ latrine with roof and wall(Conventional Improved Pit Laterine-used by only the family members)	No	No	Yes	Yes	Yes	A. lumbricoidis	Yes	No	No	Yes	No	No	No	No	No	No	Helminths
102	2	Grade 1 - 4	6 - 9 years	First	Yes	6	6 and above	illiterate	Read and write only	Govt/NGO Employee	Yes	No	Yes	Yes	Uncleanned	Yes	Washing regularly	Yes	Yes	No	Yes	Good	Yes	No	Yes	Kiss and leave it	Private tap	Private/ latrine with roof and wall(Conventional Improved Pit Laterine-used by only the family members)	Yes	No	Yes	Yes	Yes	E. histolytica	No	Yes	No	No	Yes	No	No	No	No	No	Protozoa
103	2	Grade 1 - 4	6 - 9 years	First	Yes	4	5 and below	College diploma and above	Junior Education complete	Petit-trade/trader	Yes	No	Yes	Yes	Uncleanned	No	Not eating at all	Yes	Yes	Yes	No	Good	No	No	No	Kiss and leave it	Private tap	Private/ latrine with roof and wall(Conventional Improved Pit Laterine-used by only the family members)	Yes	No	Yes	No	No	No	No	No	No	No	No	No	No	No	No	No	No
104	2	Grade 1 - 4	6 - 9 years	Non-First	Yes	6	6 and above	illiterate	Read and write only	Farmer	Yes	No	Yes	Yes	Uncleanned	No	Not eating at all	Yes	Yes	No	Yes	Good	Yes	Yes	Yes	Cleaning and eating	Private tap	Private/ latrine with roof and wall(Conventional Improved Pit Laterine-used by only the family members)	No	No	Yes	Yes	Yes	S. stercoralis	Yes	No	No	No	No	No	No	No	No	Yes	Helminths
105	2	Grade 5 - 8	13 -15 years	Non-First	Yes	6	6 and above	Read and write only	illiterate	Petit-trade/trader	Yes	No	Yes	Yes	Uncleanned	No	Not eating at all	Yes	Yes	Yes	Yes	Good	Yes	No	Yes	Kiss and leave it	Private tap	Private/ latrine with roof and wall(Conventional Improved Pit Laterine-used by only the family members)	Yes	No	No	No	Yes	S. stercoralis	Yes	No	No	No	No	No	No	No	No	Yes	Helminths
106	2	Grade 5 - 8	13 -15 years	Non-First	Yes	3	5 and below	illiterate	Read and write only	Farmer	Yes	No	Yes	Yes	Uncleanned	Yes	Not washing regularly	Yes	Yes	No	Yes	Good	Yes	No	Yes	Kiss and leave it	Private tap	Private/ latrine with roof and wall(Conventional Improved Pit Laterine-used by only the family members)	No	Yes	No	No	Yes	A. lumbricoidis	Yes	No	No	Yes	No	No	No	No	No	No	Helminths
107	2	Grade 1 - 4	6 - 9 years	Non-First	Yes	3	5 and below	Read and write only	illiterate	Manual Work	No	No	Yes	Yes	Uncleanned	No	Not eating at all	Yes	Yes	No	Yes	Good	Yes	Yes	Yes	Kiss and leave it	Public tap	Private/ latrine with roof and wall(Conventional Improved Pit Laterine-used by only the family members)	Yes	Yes	Yes	No	Yes	H. nana	Yes	No	No	No	No	No	No	No	Yes	No	Helminths
108	2	Grade 1 - 4	10 -12 years	First	Yes	4	5 and below	Read and write only	College diploma and above	Manual Work	Yes	No	Yes	No	Uncleanned	No	Not eating at all	Yes	Yes	No	No	Good	No	No	Yes	Kiss and leave it	Public tap	Private/ latrine with roof and wall(Conventional Improved Pit Laterine-used by only the family members)	Yes	Yes	Yes	No	No	No	No	No	No	No	No	No	No	No	No	No	No
109	2	Grade 5 - 8	10 -12 years	First	Yes	6	6 and above	Read and write only	illiterate	Manual Work	No	No	Yes	Yes	Uncleanned	Yes	Not washing regularly	No	Yes	No	Yes	Good	Yes	No	Yes	Kiss and leave it	Private tap	Private/ latrine with roof and wall(Conventional Improved Pit Laterine-used by only the family members)	Yes	Yes	Yes	Yes	Yes	G. lambilia	No	Yes	No	No	No	Yes	No	No	No	No	Protozoa
110	2	Grade 5 - 8	10 -12 years	Non-First	Yes	6	6 and above	Read and write only	illiterate	Manual Work	No	No	Yes	Yes	Uncleanned	No	Not eating at all	No	Yes	No	Yes	Good	Yes	No	Yes	Kiss and leave it	Private tap	Private/ latrine with roof and wall(Conventional Improved Pit Laterine-used by only the family members)	Yes	Yes	Yes	Yes	Yes	A. lumbricoidis	Yes	No	No	Yes	No	No	No	No	No	No	Helminths
111	2	Grade 5 - 8	10 -12 years	First	Yes	3	5 and below	illiterate	Junior Education complete	Manual Work	No	No	No	Yes	Uncleanned	Yes	Washing regularly	Yes	Yes	Yes	Yes	Good	Yes	No	Yes	Kiss and leave it	Private tap	Private/ latrine with roof and wall(Conventional Improved Pit Laterine-used by only the family members)	Yes	Yes	No	Yes	Yes	Hookworm	Yes	No	No	No	No	No	Yes	No	No	No	Helminths
112	2	Grade 5 - 8	13 -15 years	First	Yes	4	5 and below	illiterate	illiterate	Manual Work	No	No	No	Yes	Uncleanned	Yes	Washing regularly	Yes	Yes	No	No	Good	No	No	Yes	Kiss and leave it	Private tap	Private/ latrine with roof and wall(Conventional Improved Pit Laterine-used by only the family members)	Yes	Yes	No	No	No	No	No	No	No	No	No	No	No	No	No	No	No
113	2	Grade 5 - 8	10 -12 years	First	Yes	3	5 and below	Read and write only	Junior Education complete	Manual Work	No	No	No	Yes	Uncleanned	Yes	Not washing regularly	No	Yes	No	Yes	Poor	Yes	Yes	Yes	Cleaning and eating	Private tap	Private/ latrine with roof and wall(Conventional Improved Pit Laterine-used by only the family members)	No	No	Yes	Yes	Yes	G. lambilia	No	Yes	No	No	No	Yes	No	No	No	No	Protozoa
114	2	Grade 5 - 8	13 -15 years	Non-First	No	3	5 and below	illiterate	illiterate	Farmer	No	No	No	Yes	Uncleanned	Yes	Washing regularly	Yes	Yes	No	Yes	Poor	Yes	Yes	Yes	Cleaning and eating	Private tap	Private/ latrine with roof and wall(Conventional Improved Pit Laterine-used by only the family members)	Yes	Yes	Yes	Yes	Yes	A. lumbricoidis	Yes	No	No	Yes	No	No	No	No	No	No	Helminths
115	2	Grade 1 - 4	6 - 9 years	Non-First	No	7	6 and above	Read and write only	Junior Education complete	Farmer	No	No	No	Yes	Uncleanned	Yes	Washing regularly	No	Yes	Yes	Yes	Poor	Yes	No	Yes	Ignore it	Private tap	Private/ latrine with roof and wall(Conventional Improved Pit Laterine-used by only the family members)	No	No	Yes	Yes	Yes	Hookworm	Yes	No	No	No	No	No	Yes	No	No	No	Helminths
116	2	Grade 1 - 4	10 -12 years	Non-First	Yes	4	5 and below	illiterate	illiterate	Petit-trade/trader	Yes	Yes	No	Yes	Clean	Yes	Washing regularly	No	No	Yes	No	Good	No	No	Yes	Ignore it	Private tap	Private/ latrine with roof and wall(Conventional Improved Pit Laterine-used by only the family members)	Yes	No	Yes	No	No	No	No	No	No	No	No	No	No	No	No	No	No
117	2	Grade 5 - 8	13 -15 years	Non-First	Yes	3	5 and below	Read and write only	illiterate	Govt/NGO Employee	Yes	Yes	No	No	Uncleanned	Yes	Washing regularly	No	Yes	Yes	Yes	Poor	Yes	No	Yes	Kiss and leave it	Public tap	Temporary pits in the home yard	Yes	No	Yes	Yes	Yes	E. histolytica	No	Yes	No	No	Yes	No	No	No	No	No	Protozoa
118	2	Grade 5 - 8	13 -15 years	Non-First	Yes	3	5 and below	College diploma and above	Read and write only	Manual Work	Yes	No	No	No	Clean	Yes	Washing regularly	No	Yes	No	Yes	Poor	Yes	Yes	Yes	Kiss and leave it	Private tap	Private/ latrine with roof and wall(Conventional Improved Pit Laterine-used by only the family members)	No	No	Yes	Yes	Yes	A. lumbricoidis	Yes	No	No	Yes	No	No	No	No	No	No	Helminths
119	2	Grade 1 - 4	10 -12 years	Non-First	Yes	4	5 and below	Read and write only	illiterate	Govt/NGO Employee	Yes	No	No	Yes	Clean	Yes	Washing regularly	No	No	No	No	Good	No	No	Yes	Ignore it	Public tap	Private/ latrine with roof and wall(Conventional Improved Pit Laterine-used by only the family members)	Yes	Yes	No	No	No	No	No	No	No	No	No	No	No	No	No	No	No
120	2	Grade 5 - 8	10 -12 years	Non-First	Yes	3	5 and below	Read and write only	Read and write only	Petit-trade/trader	Yes	Yes	No	No	Uncleanned	Yes	Washing regularly	No	Yes	No	Yes	Poor	Yes	Yes	Yes	Ignore it	Private tap	Private/ latrine with roof and wall(Conventional Improved Pit Laterine-used by only the family members)	No	No	No	Yes	Yes	A. lumbricoidis	Yes	No	No	Yes	No	No	No	No	No	No	Helminths
121	2	Grade 5 - 8	10 -12 years	First	Yes	5	5 and below	illiterate	illiterate	Manual Work	Yes	No	No	No	Clean	Yes	Not washing regularly	No	Yes	No	No	Good	No	No	Yes	Kiss and leave it	Private tap	Private/ latrine with roof and wall(Conventional Improved Pit Laterine-used by only the family members)	Yes	Yes	No	No	No	No	No	No	No	No	No	No	No	No	No	No	No
122	2	Grade 5 - 8	10 -12 years	First	No	3	5 and below	Read and write only	Secondary Education complete	Manual Work	Yes	No	No	No	Clean	Yes	Washing regularly	No	Yes	No	Yes	Poor	Yes	Yes	Yes	Kiss and leave it	Private tap	Private/ latrine with roof and wall(Conventional Improved Pit Laterine-used by only the family members)	No	Yes	Yes	Yes	Yes	A. lumbricoidis	Yes	No	No	Yes	No	No	No	No	No	No	Helminths
123	2	Grade 5 - 8	13 -15 years	First	No	3	5 and below	Read and write only	Read and write only	Manual Work	No	Yes	No	No	Uncleanned	Yes	Washing regularly	No	Yes	No	Yes	Poor	Yes	No	Yes	Cleaning and eating	Private tap	Private/ latrine with roof and wall(Conventional Improved Pit Laterine-used by only the family members)	No	Yes	No	Yes	Yes	A. lumbricoidis	Yes	No	No	Yes	No	No	No	No	No	No	Helminths
124	2	Grade 1 - 4	10 -12 years	First	Yes	3	5 and below	illiterate	Secondary Education complete	Manual Work	Yes	No	No	No	Uncleanned	Yes	Washing regularly	No	Yes	No	Yes	Poor	Yes	Yes	Yes	Cleaning and eating	Private tap	Private/ latrine with roof and wall(Conventional Improved Pit Laterine-used by only the family members)	No	Yes	Yes	Yes	Yes	E. histolytica	No	Yes	No	No	Yes	No	No	No	No	No	Protozoa
125	2	Grade 5 - 8	13 -15 years	First	No	3	5 and below	illiterate	Secondary Education complete	Govt/NGO Employee	Yes	Yes	No	Yes	Clean	Yes	Washing regularly	No	Yes	No	Yes	Poor	Yes	No	Yes	Kiss and leave it	Private tap	Private/ latrine with roof and wall(Conventional Improved Pit Laterine-used by only the family members)	Yes	Yes	Yes	Yes	Yes	E. histolytica	No	Yes	No	No	Yes	No	No	No	No	No	Protozoa
126	2	Grade 1 - 4	6 - 9 years	First	Yes	4	5 and below	College diploma and above	College diploma and above	Govt/NGO Employee	Yes	No	No	Yes	Clean	Yes	Washing regularly	No	Yes	No	No	Good	No	No	No	Ignore it	Private tap	Private/ latrine with roof and wall(Conventional Improved Pit Laterine-used by only the family members)	No	Yes	Yes	No	No	No	No	No	No	No	No	No	No	No	No	No	No
127	2	Grade 5 - 8	10 -12 years	Non-First	Yes	7	6 and above	Secondary Education complete	illiterate	Govt/NGO Employee	Yes	No	No	Yes	Clean	Yes	Washing regularly	No	Yes	No	No	Good	No	No	No	Kiss and leave it	Private tap	Private/ latrine with roof and wall(Conventional Improved Pit Laterine-used by only the family members)	Yes	Yes	Yes	No	No	No	No	No	No	No	No	No	No	No	No	No	No
128	2	Grade 1 - 4	10 -12 years	Non-First	Yes	5	5 and below	College diploma and above	College diploma and above	Govt/NGO Employee	Yes	No	No	Yes	Clean	Yes	Washing regularly	No	Yes	No	No	Good	No	No	Yes	Kiss and leave it	Private tap	Private/ latrine with roof and wall(Conventional Improved Pit Laterine-used by only the family members)	Yes	No	No	No	No	No	No	No	No	No	No	No	No	No	No	No	No
129	2	Grade 1 - 4	10 -12 years	First	Yes	5	5 and below	College diploma and above	College diploma and above	Manual Work	Yes	No	No	Yes	Clean	Yes	Washing regularly	No	Yes	No	No	Good	No	No	Yes	Kiss and leave it	Private tap	Private/ latrine with roof and wall(Conventional Improved Pit Laterine-used by only the family members)	Yes	No	No	No	No	No	No	No	No	No	No	No	No	No	No	No	No
130	2	Grade 1 - 4	6 - 9 years	First	Yes	4	5 and below	Read and write only	Read and write only	Manual Work	Yes	No	No	Yes	Uncleanned	Yes	Washing regularly	No	Yes	No	Yes	Poor	Yes	No	Yes	Kiss and leave it	Private tap	Temporary pits in the home yard	Yes	No	Yes	Yes	Yes	H. nana	Yes	No	No	No	No	No	No	No	Yes	No	Helminths
131	2	Grade 5 - 8	13 -15 years	First	Yes	4	5 and below	illiterate	College diploma and above	Manual Work	No	No	No	Yes	Clean	Yes	Washing regularly	No	Yes	No	No	Good	No	No	No	Kiss and leave it	Private tap	Private/ latrine with roof and wall(Conventional Improved Pit Laterine-used by only the family members)	Yes	No	No	No	No	No	No	No	No	No	No	No	No	No	No	No	No
132	2	Grade 5 - 8	13 -15 years	Non-First	Yes	4	5 and below	Read and write only	College diploma and above	Manual Work	Yes	No	No	Yes	Clean	Yes	Washing regularly	No	Yes	No	No	Good	No	No	Yes	Kiss and leave it	Private tap	Private/ latrine with roof and wall(Conventional Improved Pit Laterine-used by only the family members)	Yes	No	No	No	No	No	No	No	No	No	No	No	No	No	No	No	No
133	2	Grade 5 - 8	13 -15 years	First	Yes	3	5 and below	illiterate	Junior Education complete	Govt/NGO Employee	No	No	No	Yes	Uncleanned	Yes	Washing regularly	No	Yes	No	Yes	Poor	Yes	Yes	Yes	Kiss and leave it	Private tap	Private/ latrine with roof and wall(Conventional Improved Pit Laterine-used by only the family members)	Yes	No	No	Yes	Yes	A. lumbricoidis	Yes	No	No	Yes	No	No	No	No	No	No	Helminths
134	2	Grade 5 - 8	13 -15 years	Non-First	Yes	4	5 and below	College diploma and above	Junior Education complete	Farmer	Yes	No	No	Yes	Clean	Yes	Washing regularly	Yes	Yes	No	No	Good	No	No	Yes	Kiss and leave it	Private tap	Private/ latrine with roof and wall(Conventional Improved Pit Laterine-used by only the family members)	Yes	No	Yes	No	No	No	No	No	No	No	No	No	No	No	No	No	No
135	2	Grade 1 - 4	6 - 9 years	Non-First	Yes	7	6 and above	Read and write only	Read and write only	Govt/NGO Employee	Yes	No	No	Yes	Uncleanned	Yes	Washing regularly	Yes	No	No	Yes	Poor	Yes	Yes	Yes	Kiss and leave it	Public tap	Temporary pits in the home yard	No	Yes	Yes	Yes	Yes	Hookworm	Yes	No	No	No	No	No	Yes	No	No	No	Helminths
136	2	Grade 1 - 4	10 -12 years	Non-First	Yes	4	5 and below	Secondary Education complete	College diploma and above	Govt/NGO Employee	Yes	No	No	Yes	Clean	Yes	Washing regularly	No	Yes	No	No	Poor	No	No	Yes	Kiss and leave it	Public tap	Private/ latrine with roof and wall(Conventional Improved Pit Laterine-used by only the family members)	Yes	No	Yes	No	No	No	No	No	No	No	No	No	No	No	No	No	No
137	2	Grade 1 - 4	10 -12 years	Non-First	Yes	4	5 and below	illiterate	College diploma and above	Petit-trade/trader	Yes	No	No	Yes	Clean	No	Not eating at all	No	Yes	No	No	Poor	No	No	Yes	Kiss and leave it	Private tap	Private/ latrine with roof and wall(Conventional Improved Pit Laterine-used by only the family members)	No	Yes	Yes	No	No	No	No	No	No	No	No	No	No	No	No	No	No
138	2	Grade 1 - 4	6 - 9 years	Non-First	Yes	4	5 and below	illiterate	illiterate	Manual Work	Yes	No	No	Yes	Clean	Yes	Washing regularly	Yes	Yes	No	No	Poor	No	No	No	Ignore it	Private tap	Private/ latrine with roof and wall(Conventional Improved Pit Laterine-used by only the family members)	Yes	No	Yes	No	No	No	No	No	No	No	No	No	No	No	No	No	No
139	2	Grade 5 - 8	13 -15 years	Non-First	Yes	7	6 and above	illiterate	Secondary Education complete	Manual Work	Yes	No	No	Yes	Uncleanned	Yes	Not washing regularly	No	Yes	No	Yes	Poor	Yes	No	Yes	Cleaning and eating	Private tap	Private/ latrine with roof and wall(Conventional Improved Pit Laterine-used by only the family members)	Yes	No	Yes	Yes	Yes	E. histolytica	No	Yes	No	No	Yes	No	No	No	No	No	Protozoa
140	2	Grade 1 - 4	10 -12 years	Non-First	Yes	7	6 and above	Read and write only	Secondary Education complete	Petit-trade/trader	Yes	Yes	No	Yes	Uncleanned	Yes	Washing regularly	No	Yes	No	Yes	Poor	Yes	Yes	Yes	Cleaning and eating	Private tap	Private/ latrine with roof and wall(Conventional Improved Pit Laterine-used by only the family members)	No	Yes	Yes	Yes	Yes	H. nana	Yes	No	No	No	No	No	No	No	Yes	No	Helminths
141	2	Grade 1 - 4	10 -12 years	Non-First	No	4	5 and below	Read and write only	College diploma and above	Petit-trade/trader	Yes	No	No	Yes	Clean	No	Not eating at all	No	Yes	No	No	Good	No	No	Yes	Cleaning and eating	Private tap	Private/ latrine with roof and wall(Conventional Improved Pit Laterine-used by only the family members)	No	Yes	Yes	No	No	No	No	No	No	No	No	No	No	No	No	No	No
142	2	Grade 1 - 4	6 - 9 years	Non-First	Yes	7	6 and above	Read and write only	Read and write only	Manual Work	Yes	No	No	Yes	Clean	No	Not eating at all	No	Yes	No	Yes	Good	Yes	Yes	Yes	Cleaning and eating	Private tap	Private/ latrine with roof and wall(Conventional Improved Pit Laterine-used by only the family members)	No	Yes	Yes	Yes	Yes	A. lumbricoidis	Yes	No	No	Yes	No	No	No	No	No	No	Helminths
143	2	Grade 1 - 4	6 - 9 years	First	Yes	8	6 and above	Read and write only	Read and write only	Manual Work	No	No	No	No	Uncleanned	Yes	Not washing regularly	Yes	Yes	No	Yes	Good	Yes	Yes	Yes	Kiss and leave it	Public tap	Private/ latrine with roof and wall(Conventional Improved Pit Laterine-used by only the family members)	Yes	No	No	Yes	Yes	E. histolytica	No	Yes	No	No	Yes	No	No	No	No	No	Protozoa
144	2	Grade 5 - 8	13 -15 years	First	Yes	4	5 and below	illiterate	Secondary Education complete	Manual Work	No	No	No	No	Uncleanned	Yes	Not washing regularly	No	Yes	No	Yes	Good	Yes	Yes	Yes	Ignore it	Private tap	Private/ latrine with roof and wall(Conventional Improved Pit Laterine-used by only the family members)	Yes	No	Yes	Yes	Yes	A. lumbricoidis	Yes	No	No	Yes	No	No	No	No	No	No	Helminths
145	2	Grade 5 - 8	6 - 9 years	Non-First	Yes	9	6 and above	illiterate	Read and write only	Govt/NGO Employee	Yes	No	No	No	Uncleanned	No	Not eating at all	Yes	Yes	No	Yes	Good	Yes	Yes	Yes	Cleaning and eating	Private tap	Private/ latrine with roof and wall(Conventional Improved Pit Laterine-used by only the family members)	No	No	Yes	Yes	Yes	E. histolytica	No	Yes	No	No	Yes	No	No	No	No	No	Protozoa
146	2	Grade 5 - 8	13 -15 years	Non-First	Yes	4	5 and below	Junior Education complete	Read and write only	Manual Work	No	No	No	No	Uncleanned	No	Not eating at all	Yes	Yes	No	Yes	Good	Yes	No	Yes	Ignore it	Private tap	Private/ latrine with roof and wall(Conventional Improved Pit Laterine-used by only the family members)	Yes	No	No	Yes	Yes	A. lumbricoidis	Yes	No	No	Yes	No	No	No	No	No	No	Helminths
147	2	Grade 5 - 8	6 - 9 years	Non-First	Yes	9	6 and above	illiterate	illiterate	Farmer	Yes	Yes	No	No	Uncleanned	No	Not eating at all	No	Yes	No	Yes	Good	Yes	No	Yes	Kiss and leave it	Private tap	Private/ latrine with roof and wall(Conventional Improved Pit Laterine-used by only the family members)	Yes	Yes	No	Yes	Yes	A. lumbricoidis	Yes	No	No	Yes	No	No	No	No	No	No	Helminths
148	2	Grade 5 - 8	10 -12 years	Non-First	Yes	6	6 and above	illiterate	Junior Education complete	Govt/NGO Employee	No	No	No	No	Uncleanned	No	Not eating at all	Yes	Yes	No	Yes	Good	Yes	No	Yes	Kiss and leave it	Private tap	Private/ latrine with roof and wall(Conventional Improved Pit Laterine-used by only the family members)	No	Yes	No	Yes	Yes	E. histolytica	No	Yes	No	No	Yes	No	No	No	No	No	Protozoa
149	2	Grade 5 - 8	10 -12 years	Non-First	No	7	6 and above	Secondary Education complete	illiterate	Manual Work	Yes	No	No	No	Uncleanned	Yes	Not washing regularly	No	Yes	No	Yes	Good	Yes	Yes	Yes	Kiss and leave it	Private tap	Private/ latrine with roof and wall(Conventional Improved Pit Laterine-used by only the family members)	No	Yes	Yes	Yes	Yes	E. histolytica	No	Yes	No	No	Yes	No	No	No	No	No	Protozoa
150	2	Grade 5 - 8	13 -15 years	Non-First	Yes	6	6 and above	Read and write only	illiterate	Manual Work	No	Yes	No	No	Uncleanned	Yes	Washing regularly	Yes	Yes	No	Yes	Good	Yes	Yes	Yes	Cleaning and eating	Private tap	Private/ latrine with roof and wall(Conventional Improved Pit Laterine-used by only the family members)	Yes	Yes	Yes	Yes	Yes	H. nana	Yes	No	No	No	No	No	No	No	Yes	No	Helminths
151	2	Grade 1 - 4	10 -12 years	First	Yes	4	5 and below	illiterate	Secondary Education complete	Govt/NGO Employee	No	No	No	No	Clean	No	Not eating at all	No	Yes	No	No	Good	No	No	Yes	Kiss and leave it	Private tap	Private/ latrine with roof and wall(Conventional Improved Pit Laterine-used by only the family members)	Yes	Yes	Yes	No	No	No	No	No	No	No	No	No	No	No	No	No	No
152	2	Grade 1 - 4	6 - 9 years	First	Yes	4	5 and below	Junior Education complete	Junior Education complete	Petit-trade/trader	Yes	No	No	No	Clean	Yes	Not washing regularly	Yes	Yes	No	No	Good	No	No	Yes	Cleaning and eating	Private tap	Private/ latrine with roof and wall(Conventional Improved Pit Laterine-used by only the family members)	No	No	Yes	No	No	No	No	No	No	No	No	No	No	No	No	No	No
153	2	Grade 1 - 4	6 - 9 years	Non-First	Yes	6	6 and above	Read and write only	illiterate	Farmer	Yes	No	No	No	Uncleanned	Yes	Not washing regularly	Yes	Yes	No	Yes	Good	Yes	Yes	Yes	Cleaning and eating	Private tap	Private/ latrine with roof and wall(Conventional Improved Pit Laterine-used by only the family members)	No	Yes	Yes	Yes	Yes	A. lumbricoidis	Yes	No	No	Yes	No	No	No	No	No	No	Helminths
154	2	Grade 1 - 4	6 - 9 years	Non-First	Yes	7	6 and above	Read and write only	illiterate	Manual Work	No	No	No	No	Uncleanned	Yes	Not washing regularly	No	Yes	Yes	Yes	Good	Yes	Yes	Yes	Cleaning and eating	Private tap	Private/ latrine with roof and wall(Conventional Improved Pit Laterine-used by only the family members)	Yes	No	Yes	Yes	Yes	H. nana	Yes	No	No	No	No	No	No	No	Yes	No	Helminths
155	2	Grade 1 - 4	6 - 9 years	Non-First	Yes	4	5 and below	illiterate	Secondary Education complete	Petit-trade/trader	Yes	No	No	No	Clean	No	Not eating at all	No	Yes	No	No	Good	No	No	No	Ignore it	Public tap	Private/ latrine with roof and wall(Conventional Improved Pit Laterine-used by only the family members)	Yes	Yes	Yes	No	No	No	No	No	No	No	No	No	No	No	No	No	No
156	2	Grade 1 - 4	6 - 9 years	Non-First	Yes	6	6 and above	Read and write only	illiterate	Manual Work	Yes	No	No	No	Uncleanned	No	Not eating at all	No	Yes	No	Yes	Poor	Yes	No	Yes	Cleaning and eating	Private tap	Private/ latrine with roof and wall(Conventional Improved Pit Laterine-used by only the family members)	No	No	No	Yes	Yes	A. lumbricoidis	Yes	No	No	Yes	No	No	No	No	No	No	Helminths
157	2	Grade 1 - 4	6 - 9 years	Non-First	Yes	9	6 and above	illiterate	Secondary Education complete	Farmer	Yes	No	No	No	Uncleanned	Yes	Not washing regularly	Yes	Yes	No	Yes	Poor	Yes	No	Yes	Cleaning and eating	Private tap	Private/ latrine with roof and wall(Conventional Improved Pit Laterine-used by only the family members)	Yes	No	No	Yes	Yes	T. saginata	Yes	No	No	No	No	No	No	Yes	No	No	Helminths
158	2	Grade 1 - 4	6 - 9 years	Non-First	Yes	6	6 and above	Read and write only	Read and write only	Manual Work	Yes	No	No	No	Uncleanned	No	Not eating at all	Yes	Yes	Yes	Yes	Poor	Yes	Yes	Yes	Kiss and leave it	Public tap	Temporary pits in the home yard	Yes	Yes	No	Yes	Yes	A. lumbricoidis	Yes	No	No	Yes	No	No	No	No	No	No	Helminths
159	2	Grade 1 - 4	6 - 9 years	Non-First	Yes	6	6 and above	Read and write only	illiterate	Govt/NGO Employee	Yes	No	No	No	Uncleanned	No	Not eating at all	Yes	Yes	No	Yes	Poor	Yes	No	Yes	Kiss and leave it	Private tap	Private/ latrine with roof and wall(Conventional Improved Pit Laterine-used by only the family members)	Yes	Yes	Yes	Yes	Yes	E. histolytica	No	Yes	No	No	Yes	No	No	No	No	No	Protozoa
160	2	Grade 1 - 4	6 - 9 years	Non-First	Yes	6	6 and above	Junior Education complete	College diploma and above	Govt/NGO Employee	Yes	No	No	No	Clean	No	Not eating at all	Yes	Yes	No	No	Good	No	No	Yes	Kiss and leave it	Private tap	Private/ latrine with roof and wall(Conventional Improved Pit Laterine-used by only the family members)	No	Yes	Yes	No	No	No	No	No	No	No	No	No	No	No	No	No	No
161	2	Grade 5 - 8	10 -12 years	First	Yes	6	6 and above	illiterate	Junior Education complete	Petit-trade/trader	Yes	No	No	No	Clean	Yes	Not washing regularly	No	Yes	No	No	Good	No	No	Yes	Kiss and leave it	Private tap	Private/ latrine with roof and wall(Conventional Improved Pit Laterine-used by only the family members)	No	No	Yes	No	No	No	No	No	No	No	No	No	No	No	No	No	No
162	2	Grade 5 - 8	13 -15 years	Non-First	No	6	6 and above	Read and write only	Secondary Education complete	Petit-trade/trader	Yes	No	No	No	Uncleanned	Yes	Washing regularly	No	Yes	Yes	Yes	Good	Yes	Yes	Yes	Ignore it	Public tap	Common/ latrine with roof and wall(Conventional Improved Pit Laterine-used by Public)	No	Yes	No	Yes	Yes	Hookworm	Yes	No	No	No	No	No	Yes	No	No	No	Helminths
163	2	Grade 5 - 8	13 -15 years	Non-First	Yes	6	6 and above	Secondary Education complete	Secondary Education complete	Farmer	No	No	No	No	Clean	Yes	Not washing regularly	No	Yes	No	No	Good	No	No	Yes	Cleaning and eating	Private tap	Private/ latrine with roof and wall(Conventional Improved Pit Laterine-used by only the family members)	No	Yes	Yes	No	No	No	No	No	No	No	No	No	No	No	No	No	No
164	2	Grade 5 - 8	13 -15 years	First	Yes	4	5 and below	Read and write only	Secondary Education complete	Manual Work	Yes	No	No	No	Uncleanned	No	Not eating at all	Yes	Yes	Yes	Yes	Good	Yes	Yes	Yes	Ignore it	Public tap	Temporary pits in the home yard	Yes	Yes	No	Yes	Yes	Hookworm	Yes	No	No	No	No	No	Yes	No	No	No	Helminths
165	2	Grade 5 - 8	13 -15 years	First	Yes	7	6 and above	Read and write only	Read and write only	Manual Work	Yes	No	No	No	Uncleanned	Yes	Washing regularly	No	Yes	Yes	Yes	Good	Yes	Yes	Yes	Kiss and leave it	Private tap	Common/ latrine with roof and wall(Conventional Improved Pit Laterine-used by Public)	No	Yes	Yes	Yes	Yes	Hookworm	Yes	No	No	No	No	No	Yes	No	No	No	Helminths
166	2	Grade 5 - 8	10 -12 years	Non-First	Yes	6	6 and above	Read and write only	Junior Education complete	Farmer	Yes	No	No	No	Uncleanned	Yes	Not washing regularly	Yes	Yes	No	Yes	Good	Yes	Yes	Yes	Cleaning and eating	Public tap	Common/ latrine with roof and wall(Conventional Improved Pit Laterine-used by Public)	No	Yes	Yes	Yes	Yes	A. lumbricoidis	Yes	No	No	Yes	No	No	No	No	No	No	Helminths
167	2	Grade 5 - 8	6 - 9 years	Non-First	Yes	7	6 and above	Read and write only	illiterate	Manual Work	Yes	No	No	No	Uncleanned	No	Not eating at all	No	Yes	No	Yes	Good	Yes	Yes	Yes	Cleaning and eating	Public tap	Temporary pits in the home yard	No	Yes	Yes	Yes	Yes	A. lumbricoidis	Yes	No	No	Yes	No	No	No	No	No	No	Helminths
168	2	Grade 5 - 8	10 -12 years	First	Yes	7	6 and above	Read and write only	Secondary Education complete	Manual Work	No	No	No	No	Uncleanned	No	Not eating at all	No	Yes	No	Yes	Good	Yes	No	Yes	Kiss and leave it	Private tap	Common/ latrine with roof and wall(Conventional Improved Pit Laterine-used by Public)	Yes	Yes	Yes	Yes	Yes	A. lumbricoidis	Yes	No	No	Yes	No	No	No	No	No	No	Helminths
169	2	Grade 5 - 8	13 -15 years	First	Yes	8	6 and above	Read and write only	Secondary Education complete	Govt/NGO Employee	No	Yes	No	No	Uncleanned	No	Not eating at all	Yes	Yes	No	Yes	Good	Yes	No	Yes	Kiss and leave it	Public tap	Common/ latrine with roof and wall(Conventional Improved Pit Laterine-used by Public)	Yes	Yes	No	Yes	Yes	E. histolytica	No	Yes	No	No	Yes	No	No	No	No	No	Protozoa
170	2	Grade 5 - 8	13 -15 years	First	Yes	4	5 and below	Secondary Education complete	Junior Education complete	Petit-trade/trader	Yes	Yes	No	No	Clean	Yes	Not washing regularly	No	Yes	No	No	Good	No	No	Yes	Kiss and leave it	Private tap	Private/ latrine with roof and wall(Conventional Improved Pit Laterine-used by only the family members)	Yes	Yes	Yes	No	No	No	No	No	No	No	No	No	No	No	No	No	No
171	2	Grade 1 - 4	6 - 9 years	Non-First	No	7	6 and above	Read and write only	Secondary Education complete	Manual Work	Yes	No	No	No	Clean	No	Not eating at all	No	Yes	No	Yes	Good	Yes	Yes	Yes	Kiss and leave it	Private tap	Common/ latrine with roof and wall(Conventional Improved Pit Laterine-used by Public)	No	Yes	Yes	Yes	Yes	E. histolytica	No	Yes	No	No	Yes	No	No	No	No	No	Protozoa
172	2	Grade 1 - 4	6 - 9 years	Non-First	Yes	7	6 and above	illiterate	illiterate	Manual Work	Yes	No	No	No	Clean	No	Not eating at all	No	Yes	No	Yes	Good	Yes	No	Yes	Cleaning and eating	Private tap	Common/ latrine with roof and wall(Conventional Improved Pit Laterine-used by Public)	Yes	No	No	Yes	Yes	A. lumbricoidis	Yes	No	No	Yes	No	No	No	No	No	No	Helminths
173	2	Grade 1 - 4	6 - 9 years	Non-First	No	7	6 and above	illiterate	illiterate	Govt/NGO Employee	Yes	No	No	No	Uncleanned	No	Not eating at all	No	Yes	No	Yes	Good	Yes	No	Yes	Kiss and leave it	Private tap	Common/ latrine with roof and wall(Conventional Improved Pit Laterine-used by Public)	Yes	Yes	No	Yes	Yes	A. lumbricoidis	Yes	No	No	Yes	No	No	No	No	No	No	Helminths
174	2	Grade 5 - 8	10 -12 years	Non-First	Yes	4	5 and below	Secondary Education complete	College diploma and above	Petit-trade/trader	Yes	Yes	No	No	Clean	No	Not eating at all	No	Yes	No	No	Good	No	No	Yes	Kiss and leave it	Private tap	Private/ latrine with roof and wall(Conventional Improved Pit Laterine-used by only the family members)	No	Yes	Yes	No	No	No	No	No	No	No	No	No	No	No	No	No	No
175	2	Grade 5 - 8	13 -15 years	Non-First	Yes	4	5 and below	illiterate	Secondary Education complete	Farmer	Yes	No	No	No	Uncleanned	No	Not eating at all	No	Yes	No	Yes	Good	Yes	Yes	Yes	Kiss and leave it	Private tap	Common/ latrine with roof and wall(Conventional Improved Pit Laterine-used by Public)	No	Yes	Yes	Yes	Yes	A. lumbricoidis	Yes	No	No	Yes	No	No	No	No	No	No	Helminths
176	2	Grade 5 - 8	13 -15 years	First	Yes	4	5 and below	illiterate	Secondary Education complete	Manual Work	Yes	No	No	No	Clean	Yes	Washing regularly	No	Yes	Yes	Yes	Good	Yes	Yes	Yes	Cleaning and eating	Private tap	Common/ latrine with roof and wall(Conventional Improved Pit Laterine-used by Public)	No	Yes	Yes	Yes	Yes	E. histolytica	No	Yes	No	No	Yes	No	No	No	No	No	Protozoa
177	2	Grade 5 - 8	13 -15 years	Non-First	Yes	4	5 and below	Junior Education complete	College diploma and above	Petit-trade/trader	Yes	No	No	No	Clean	No	Not eating at all	Yes	Yes	Yes	No	Good	No	No	No	Kiss and leave it	Private tap	Private/ latrine with roof and wall(Conventional Improved Pit Laterine-used by only the family members)	Yes	No	Yes	No	No	No	No	No	No	No	No	No	No	No	No	No	No
178	2	Grade 1 - 4	6 - 9 years	Non-First	Yes	4	5 and below	illiterate	Read and write only	Manual Work	Yes	No	No	No	Uncleanned	Yes	Not washing regularly	No	Yes	Yes	Yes	Good	Yes	Yes	Yes	Kiss and leave it	Public tap	Temporary pits in the home yard	No	Yes	Yes	Yes	Yes	E. histolytica	No	Yes	No	No	Yes	No	No	No	No	No	Protozoa
179	2	Grade 1 - 4	6 - 9 years	Non-First	No	4	5 and below	Junior Education complete	Read and write only	Farmer	Yes	No	No	No	Uncleanned	Yes	Not washing regularly	Yes	Yes	No	Yes	Good	Yes	Yes	Yes	Kiss and leave it	Private tap	Common/ latrine with roof and wall(Conventional Improved Pit Laterine-used by Public)	No	Yes	Yes	Yes	Yes	E. histolytica	No	Yes	No	No	Yes	No	No	No	No	No	Protozoa
180	2	Grade 5 - 8	13 -15 years	Non-First	Yes	8	6 and above	illiterate	College diploma and above	Govt/NGO Employee	No	No	No	No	Clean	Yes	Not washing regularly	Yes	Yes	No	No	Good	No	No	Yes	Kiss and leave it	Private tap	Private/ latrine with roof and wall(Conventional Improved Pit Laterine-used by only the family members)	Yes	Yes	Yes	No	No	No	No	No	No	No	No	No	No	No	No	No	No
181	2	Grade 5 - 8	13 -15 years	First	Yes	8	6 and above	Junior Education complete	Secondary Education complete	Petit-trade/trader	No	No	Yes	No	Clean	No	Not eating at all	Yes	Yes	No	No	Good	No	No	Yes	Kiss and leave it	Private tap	Private/ latrine with roof and wall(Conventional Improved Pit Laterine-used by only the family members)	No	Yes	Yes	No	No	No	No	No	No	No	No	No	No	No	No	No	No
182	2	Grade 5 - 8	13 -15 years	First	Yes	4	5 and below	illiterate	illiterate	Farmer	No	No	Yes	No	Uncleanned	No	Not eating at all	Yes	Yes	No	Yes	Good	Yes	No	Yes	Kiss and leave it	Private tap	Common/ latrine with roof and wall(Conventional Improved Pit Laterine-used by Public)	No	Yes	No	Yes	Yes	A. lumbricoidis	Yes	No	No	Yes	No	No	No	No	No	No	Helminths
183	2	Grade 5 - 8	13 -15 years	Non-First	Yes	4	5 and below	illiterate	Secondary Education complete	Farmer	No	No	Yes	No	Uncleanned	Yes	Washing regularly	No	Yes	No	Yes	Poor	Yes	Yes	Yes	Ignore it	Private tap	Private/ latrine with roof and wall(Conventional Improved Pit Laterine-used by only the family members)	No	Yes	Yes	Yes	Yes	A. lumbricoidis	Yes	No	No	Yes	No	No	No	No	No	No	Helminths
184	2	Grade 5 - 8	13 -15 years	Non-First	Yes	4	5 and below	Read and write only	Junior Education complete	Farmer	Yes	No	Yes	No	Uncleanned	No	Not eating at all	No	Yes	No	Yes	Poor	Yes	Yes	Yes	Cleaning and eating	Private tap	Private/ latrine with roof and wall(Conventional Improved Pit Laterine-used by only the family members)	No	No	Yes	Yes	Yes	A. lumbricoidis	Yes	No	No	Yes	No	No	No	No	No	No	Helminths
185	2	Grade 5 - 8	13 -15 years	Non-First	Yes	4	5 and below	Read and write only	illiterate	Manual Work	No	Yes	No	No	Uncleanned	No	Not eating at all	No	Yes	Yes	Yes	Poor	Yes	No	Yes	Cleaning and eating	Public tap	Temporary pits in the home yard	Yes	Yes	Yes	Yes	Yes	E. histolytica	No	Yes	No	No	Yes	No	No	No	No	No	Protozoa
186	2	Grade 5 - 8	13 -15 years	Non-First	Yes	4	5 and below	Read and write only	illiterate	Govt/NGO Employee	No	No	No	No	Uncleanned	Yes	Not washing regularly	Yes	Yes	No	Yes	Poor	Yes	No	Yes	Cleaning and eating	Private tap	Common/ latrine with roof and wall(Conventional Improved Pit Laterine-used by Public)	Yes	Yes	Yes	Yes	Yes	E. histolytica	No	Yes	No	No	Yes	No	No	No	No	No	Protozoa
187	2	Grade 5 - 8	13 -15 years	First	No	8	6 and above	College diploma and above	Junior Education complete	Manual Work	No	Yes	No	No	Clean	Yes	Washing regularly	No	Yes	No	No	Good	No	No	No	Kiss and leave it	Private tap	Private/ latrine with roof and wall(Conventional Improved Pit Laterine-used by only the family members)	No	Yes	Yes	No	No	No	No	No	No	No	No	No	No	No	No	No	No
188	2	Grade 5 - 8	13 -15 years	Non-First	Yes	6	6 and above	Read and write only	illiterate	Manual Work	No	Yes	No	No	Uncleanned	Yes	Washing regularly	No	Yes	No	Yes	Poor	Yes	No	Yes	Cleaning and eating	Private tap	Common/ latrine with roof and wall(Conventional Improved Pit Laterine-used by Public)	Yes	No	No	Yes	Yes	A. lumbricoidis	Yes	No	No	Yes	No	No	No	No	No	No	Helminths
189	2	Grade 5 - 8	13 -15 years	Non-First	Yes	8	6 and above	Secondary Education complete	College diploma and above	Govt/NGO Employee	No	No	No	No	Clean	No	Not eating at all	No	Yes	No	No	Poor	No	No	Yes	Ignore it	Private tap	Private/ latrine with roof and wall(Conventional Improved Pit Laterine-used by only the family members)	No	No	Yes	No	No	No	No	No	No	No	No	No	No	No	No	No	No
190	2	Grade 5 - 8	13 -15 years	Non-First	Yes	8	6 and above	College diploma and above	College diploma and above	Manual Work	No	Yes	No	No	Clean	No	Not eating at all	Yes	Yes	No	No	Poor	No	No	No	Kiss and leave it	Private tap	Private/ latrine with roof and wall(Conventional Improved Pit Laterine-used by only the family members)	Yes	Yes	No	No	No	No	No	No	No	No	No	No	No	No	No	No	No
191	2	Grade 5 - 8	13 -15 years	First	Yes	8	6 and above	illiterate	illiterate	Farmer	No	Yes	No	No	Uncleanned	Yes	Washing regularly	No	Yes	No	Yes	Poor	Yes	Yes	Yes	Cleaning and eating	Private tap	Common/ latrine with roof and wall(Conventional Improved Pit Laterine-used by Public)	Yes	Yes	No	Yes	Yes	A. lumbricoidis	Yes	No	No	Yes	No	No	No	No	No	No	Helminths
192	2	Grade 5 - 8	13 -15 years	First	Yes	3	5 and below	illiterate	illiterate	Govt/NGO Employee	No	Yes	No	No	Clean	Yes	Not washing regularly	Yes	Yes	No	No	Poor	No	No	Yes	Cleaning and eating	Private tap	Private/ latrine with roof and wall(Conventional Improved Pit Laterine-used by only the family members)	Yes	Yes	Yes	No	No	No	No	No	No	No	No	No	No	No	No	No	No
193	2	Grade 5 - 8	13 -15 years	First	Yes	3	5 and below	illiterate	Read and write only	Manual Work	No	No	No	No	Clean	Yes	Not washing regularly	Yes	Yes	No	No	Poor	No	No	Yes	Ignore it	Private tap	Private/ latrine with roof and wall(Conventional Improved Pit Laterine-used by only the family members)	No	Yes	Yes	No	No	No	No	No	No	No	No	No	No	No	No	No	No
194	2	Grade 1 - 4	10 -12 years	Non-First	Yes	5	5 and below	Read and write only	Junior Education complete	Manual Work	No	No	No	No	Clean	No	Not eating at all	No	Yes	No	No	Poor	No	No	No	Ignore it	Private tap	Private/ latrine with roof and wall(Conventional Improved Pit Laterine-used by only the family members)	No	Yes	No	No	No	No	No	No	No	No	No	No	No	No	No	No	No
195	2	Grade 5 - 8	13 -15 years	Non-First	Yes	6	6 and above	illiterate	Secondary Education complete	Manual Work	No	Yes	No	No	Uncleanned	No	Not eating at all	Yes	Yes	No	Yes	Poor	Yes	Yes	Yes	Cleaning and eating	Private tap	Common/ latrine with roof and wall(Conventional Improved Pit Laterine-used by Public)	No	Yes	Yes	Yes	Yes	E. histolytica	No	Yes	No	No	Yes	No	No	No	No	No	Protozoa
196	2	Grade 5 - 8	10 -12 years	Non-First	Yes	9	6 and above	illiterate	Secondary Education complete	Farmer	No	Yes	No	No	Uncleanned	Yes	Washing regularly	No	Yes	No	Yes	Poor	Yes	Yes	Yes	Kiss and leave it	Private tap	Common/ latrine with roof and wall(Conventional Improved Pit Laterine-used by Public)	No	Yes	Yes	Yes	Yes	A. lumbricoidis	Yes	No	No	Yes	No	No	No	No	No	No	Helminths
197	2	Grade 5 - 8	10 -12 years	First	Yes	4	5 and below	Read and write only	Junior Education complete	Govt/NGO Employee	No	No	No	No	Clean	No	Not eating at all	No	Yes	No	No	Good	No	No	Yes	Kiss and leave it	Private tap	Private/ latrine with roof and wall(Conventional Improved Pit Laterine-used by only the family members)	No	No	Yes	No	No	No	No	No	No	No	No	No	No	No	No	No	No
198	2	Grade 5 - 8	10 -12 years	First	Yes	3	5 and below	College diploma and above	College diploma and above	Manual Work	No	Yes	No	No	Clean	Yes	Not washing regularly	Yes	Yes	No	No	Good	No	No	Yes	Kiss and leave it	Private tap	Private/ latrine with roof and wall(Conventional Improved Pit Laterine-used by only the family members)	No	Yes	Yes	No	No	No	No	No	No	No	No	No	No	No	No	No	No
199	2	Grade 5 - 8	10 -12 years	Non-First	Yes	7	6 and above	Read and write only	illiterate	Manual Work	No	Yes	No	No	Uncleanned	Yes	Washing regularly	Yes	Yes	No	Yes	Poor	Yes	Yes	Yes	Kiss and leave it	Private tap	Private/ latrine with roof and wall(Conventional Improved Pit Laterine-used by only the family members)	Yes	No	Yes	Yes	Yes	H. nana	Yes	No	No	No	No	No	No	No	Yes	No	Helminths
200	2	Grade 1 - 4	6 - 9 years	First	Yes	7	6 and above	illiterate	illiterate	Govt/NGO Employee	Yes	No	Yes	No	Clean	Yes	Not washing regularly	Yes	Yes	No	No	Good	No	No	Yes	Kiss and leave it	Private tap	Private/ latrine with roof and wall(Conventional Improved Pit Laterine-used by only the family members)	No	No	No	No	No	No	No	No	No	No	No	No	No	No	No	No	No
201	2	Grade 1 - 4	6 - 9 years	Non-First	Yes	5	5 and below	Read and write only	Junior Education complete	Petit-trade/trader	No	Yes	No	No	Clean	No	Not eating at all	No	Yes	No	No	Good	No	No	Yes	Kiss and leave it	Private tap	Private/ latrine with roof and wall(Conventional Improved Pit Laterine-used by only the family members)	Yes	Yes	No	No	No	No	No	No	No	No	No	No	No	No	No	No	No
202	2	Grade 5 - 8	13 -15 years	Non-First	Yes	7	6 and above	illiterate	Junior Education complete	Farmer	No	No	Yes	No	Uncleanned	No	Not eating at all	No	Yes	No	Yes	Poor	Yes	No	Yes	Ignore it	Private tap	Common/ latrine with roof and wall(Conventional Improved Pit Laterine-used by Public)	Yes	Yes	No	Yes	Yes	H. nana	Yes	No	No	No	No	No	No	No	Yes	No	Helminths
203	2	Grade 5 - 8	13 -15 years	First	Yes	5	5 and below	Junior Education complete	Read and write only	Manual Work	No	Yes	No	No	Clean	No	Not eating at all	No	Yes	Yes	Yes	Poor	Yes	No	Yes	Kiss and leave it	Public tap	Temporary pits in the home yard	No	Yes	Yes	Yes	Yes	H. nana	Yes	No	No	No	No	No	No	No	Yes	No	Helminths
204	2	Grade 5 - 8	13 -15 years	Non-First	Yes	8	6 and above	illiterate	Read and write only	Manual Work	No	No	Yes	No	Uncleanned	No	Not eating at all	Yes	Yes	No	Yes	Poor	Yes	Yes	Yes	Kiss and leave it	Public tap	Private/ latrine with roof and wall(Conventional Improved Pit Laterine-used by only the family members)	Yes	Yes	No	Yes	Yes	A. lumbricoidis	Yes	No	No	Yes	No	No	No	No	No	No	Helminths
205	2	Grade 5 - 8	13 -15 years	First	No	5	5 and below	illiterate	illiterate	Manual Work	No	No	Yes	No	Clean	No	Not eating at all	Yes	Yes	No	Yes	Poor	Yes	No	Yes	Ignore it	Private tap	Common/ latrine with roof and wall(Conventional Improved Pit Laterine-used by Public)	Yes	Yes	Yes	Yes	Yes	H. nana	Yes	No	No	No	No	No	No	No	Yes	No	Helminths
206	2	Grade 1 - 4	10 -12 years	First	Yes	8	6 and above	illiterate	illiterate	Petit-trade/trader	No	Yes	No	No	Uncleanned	Yes	Washing regularly	No	Yes	No	Yes	Poor	Yes	No	Yes	Cleaning and eating	Private tap	Common/ latrine with roof and wall(Conventional Improved Pit Laterine-used by Public)	No	Yes	Yes	Yes	Yes	E. histolytica	No	Yes	No	No	Yes	No	No	No	No	No	Protozoa
207	2	Grade 5 - 8	13 -15 years	Non-First	Yes	8	6 and above	Secondary Education complete	illiterate	Manual Work	No	Yes	No	No	Uncleanned	No	Not eating at all	No	Yes	No	Yes	Poor	Yes	Yes	Yes	Cleaning and eating	Public tap	Common/ latrine with roof and wall(Conventional Improved Pit Laterine-used by Public)	No	Yes	No	Yes	Yes	E. histolytica	No	Yes	No	No	Yes	No	No	No	No	No	Protozoa
208	2	Grade 1 - 4	6 - 9 years	First	Yes	4	5 and below	Junior Education complete	Read and write only	Petit-trade/trader	No	Yes	No	No	Clean	Yes	Not washing regularly	Yes	Yes	No	No	Poor	No	No	Yes	Kiss and leave it	Private tap	Private/ latrine with roof and wall(Conventional Improved Pit Laterine-used by only the family members)	Yes	Yes	Yes	No	No	No	No	No	No	No	No	No	No	No	No	No	No
209	2	Grade 1 - 4	10 -12 years	Non-First	Yes	5	5 and below	illiterate	Secondary Education complete	Manual Work	No	No	No	No	Clean	No	Not eating at all	No	Yes	No	No	Poor	No	No	Yes	Kiss and leave it	Private tap	Private/ latrine with roof and wall(Conventional Improved Pit Laterine-used by only the family members)	Yes	Yes	Yes	No	No	No	No	No	No	No	No	No	No	No	No	No	No
210	2	Grade 1 - 4	10 -12 years	Non-First	Yes	5	5 and below	Read and write only	College diploma and above	Petit-trade/trader	No	No	No	No	Clean	No	Not eating at all	Yes	Yes	No	No	Poor	No	No	Yes	Kiss and leave it	Private tap	Temporary pits in the home yard	No	Yes	No	No	No	No	No	No	No	No	No	No	No	No	No	No	No
211	2	Grade 5 - 8	13 -15 years	Non-First	Yes	7	6 and above	Read and write only	illiterate	Farmer	No	Yes	No	No	Uncleanned	No	Not eating at all	No	Yes	No	Yes	Poor	Yes	No	Yes	Cleaning and eating	Private tap	Common/ latrine with roof and wall(Conventional Improved Pit Laterine-used by Public)	No	Yes	No	Yes	Yes	A. lumbricoidis	Yes	No	No	Yes	No	No	No	No	No	No	Helminths
212	2	Grade 1 - 4	6 - 9 years	Non-First	No	8	6 and above	Read and write only	illiterate	Manual Work	No	No	No	No	Uncleanned	No	Not eating at all	Yes	Yes	Yes	Yes	Poor	Yes	Yes	Yes	Kiss and leave it	Stream	Temporary pits in the home yard	Yes	Yes	Yes	Yes	Yes	A. lumbricoidis	Yes	No	No	Yes	No	No	No	No	No	No	Helminths
213	2	Grade 5 - 8	13 -15 years	First	Yes	4	5 and below	illiterate	College diploma and above	Manual Work	No	Yes	No	No	Clean	No	Not eating at all	No	Yes	No	No	Good	No	No	Yes	Ignore it	Private tap	Temporary pits in the home yard	No	No	Yes	No	No	No	No	No	No	No	No	No	No	No	No	No	No
214	2	Grade 5 - 8	13 -15 years	Non-First	Yes	7	6 and above	Read and write only	illiterate	Farmer	No	Yes	No	No	Uncleanned	Yes	Not washing regularly	No	Yes	No	Yes	Poor	Yes	No	Yes	Kiss and leave it	Public tap	Temporary pits in the home yard	Yes	No	No	Yes	Yes	E. histolytica	No	Yes	No	No	Yes	No	No	No	No	No	Protozoa
215	2	Grade 5 - 8	13 -15 years	Non-First	Yes	5	5 and below	illiterate	Secondary Education complete	Govt/NGO Employee	No	Yes	No	Yes	Clean	No	Not eating at all	Yes	Yes	No	No	Poor	No	No	Yes	Kiss and leave it	Private tap	Private/ latrine with roof and wall(Conventional Improved Pit Laterine-used by only the family members)	Yes	Yes	No	No	No	No	No	No	No	No	No	No	No	No	No	No	No
216	2	Grade 5 - 8	13 -15 years	Non-First	Yes	7	6 and above	Read and write only	College diploma and above	Govt/NGO Employee	No	Yes	No	Yes	Clean	Yes	Not washing regularly	No	Yes	Yes	No	Poor	Yes	No	Yes	Kiss and leave it	Private tap	Private/ latrine with roof and wall(Conventional Improved Pit Laterine-used by only the family members)	No	No	No	No	No	No	No	No	No	No	No	No	No	No	No	No	No
217	2	Grade 1 - 4	10 -12 years	First	Yes	5	5 and below	College diploma and above	College diploma and above	Govt/NGO Employee	No	Yes	No	Yes	Clean	Yes	Not washing regularly	No	Yes	No	No	Poor	No	No	Yes	Ignore it	Private tap	Private/ latrine with roof and wall(Conventional Improved Pit Laterine-used by only the family members)	Yes	No	No	No	No	No	No	No	No	No	No	No	No	No	No	No	No
218	2	Grade 1 - 4	10 -12 years	First	Yes	4	5 and below	College diploma and above	Read and write only	Govt/NGO Employee	No	Yes	No	Yes	Clean	No	Not eating at all	No	Yes	No	No	Poor	No	No	Yes	Ignore it	Private tap	Private/ latrine with roof and wall(Conventional Improved Pit Laterine-used by only the family members)	No	Yes	Yes	No	No	No	No	No	No	No	No	No	No	No	No	No	No
219	2	Grade 1 - 4	6 - 9 years	Non-First	Yes	7	6 and above	College diploma and above	Read and write only	Manual Work	No	Yes	No	Yes	Clean	No	Not eating at all	No	Yes	No	No	Poor	No	No	Yes	Ignore it	Private tap	Private/ latrine with roof and wall(Conventional Improved Pit Laterine-used by only the family members)	No	Yes	Yes	No	No	No	No	No	No	No	No	No	No	No	No	No	No
220	2	Grade 1 - 4	10 -12 years	Non-First	Yes	4	5 and below	illiterate	Secondary Education complete	Govt/NGO Employee	No	No	No	Yes	Clean	Yes	Not washing regularly	No	Yes	No	No	Poor	No	No	Yes	Ignore it	Private tap	Temporary pits in the home yard	No	Yes	No	No	No	No	No	No	No	No	No	No	No	No	No	No	No
221	2	Grade 1 - 4	6 - 9 years	Non-First	Yes	4	5 and below	College diploma and above	College diploma and above	Petit-trade/trader	Yes	No	No	Yes	Clean	No	Not eating at all	Yes	Yes	No	No	Poor	Yes	No	Yes	Kiss and leave it	Private tap	Private/ latrine with roof and wall(Conventional Improved Pit Laterine-used by only the family members)	Yes	Yes	Yes	No	No	No	No	No	No	No	No	No	No	No	No	No	No
222	2	Grade 1 - 4	6 - 9 years	Non-First	Yes	5	5 and below	College diploma and above	Junior Education complete	Manual Work	No	No	No	No	Uncleanned	Yes	Not washing regularly	Yes	Yes	No	Yes	Poor	Yes	No	Yes	Kiss and leave it	Private tap	Common/ latrine with roof and wall(Conventional Improved Pit Laterine-used by Public)	Yes	No	No	Yes	Yes	A. lumbricoidis	Yes	No	No	Yes	No	No	No	No	No	No	Helminths
223	2	Grade 1 - 4	6 - 9 years	Non-First	Yes	7	6 and above	Read and write only	illiterate	Manual Work	No	Yes	No	No	Uncleanned	No	Not eating at all	No	Yes	No	Yes	Poor	Yes	No	Yes	Cleaning and eating	Private tap	Private/ latrine with roof and wall(Conventional Improved Pit Laterine-used by only the family members)	Yes	Yes	Yes	Yes	Yes	E. histolytica	No	Yes	No	No	Yes	No	No	No	No	No	Protozoa
224	2	Grade 1 - 4	6 - 9 years	First	Yes	8	6 and above	Junior Education complete	Read and write only	Petit-trade/trader	No	No	No	No	Uncleanned	No	Not eating at all	No	Yes	No	Yes	Poor	Yes	No	Yes	Kiss and leave it	Private tap	Private/ latrine with roof and wall(Conventional Improved Pit Laterine-used by only the family members)	Yes	No	No	Yes	Yes	E. histolytica	No	Yes	No	No	Yes	No	No	No	No	No	Protozoa
225	2	Grade 1 - 4	6 - 9 years	Non-First	Yes	5	5 and below	College diploma and above	Junior Education complete	Manual Work	No	No	No	No	Clean	No	Not eating at all	Yes	Yes	No	Yes	Poor	Yes	No	Yes	Kiss and leave it	Private tap	Common/ latrine with roof and wall(Conventional Improved Pit Laterine-used by Public)	No	No	Yes	Yes	Yes	H. nana	Yes	No	No	No	No	No	No	No	Yes	No	Helminths
226	2	Grade 1 - 4	10 -12 years	First	Yes	7	6 and above	Junior Education complete	illiterate	Govt/NGO Employee	No	Yes	No	No	Clean	Yes	Washing regularly	Yes	Yes	No	Yes	Poor	Yes	Yes	Yes	Cleaning and eating	Public tap	Common/ latrine with roof and wall(Conventional Improved Pit Laterine-used by Public)	Yes	Yes	No	Yes	Yes	E. histolytica	No	Yes	No	No	Yes	No	No	No	No	No	Protozoa
227	2	Grade 1 - 4	6 - 9 years	Non-First	Yes	9	6 and above	College diploma and above	Read and write only	Farmer	No	No	No	No	Clean	No	Not eating at all	No	Yes	No	Yes	Poor	Yes	Yes	Yes	Kiss and leave it	Private tap	Private/ latrine with roof and wall(Conventional Improved Pit Laterine-used by only the family members)	Yes	No	No	Yes	Yes	A. lumbricoidis	Yes	No	No	Yes	No	No	No	No	No	No	Helminths
228	2	Grade 1 - 4	6 - 9 years	First	Yes	3	5 and below	illiterate	illiterate	Manual Work	No	No	No	Yes	Clean	No	Not eating at all	No	Yes	No	No	Good	No	No	No	Kiss and leave it	Private tap	Private/ latrine with roof and wall(Conventional Improved Pit Laterine-used by only the family members)	Yes	No	Yes	No	No	No	No	No	No	No	No	No	No	No	No	No	No
229	2	Grade 1 - 4	10 -12 years	Non-First	Yes	6	6 and above	Secondary Education complete	Read and write only	Manual Work	No	Yes	No	No	Clean	Yes	Washing regularly	No	Yes	No	Yes	Good	No	Yes	Yes	Kiss and leave it	Public tap	Common/ latrine with roof and wall(Conventional Improved Pit Laterine-used by Public)	No	No	Yes	Yes	Yes	A. lumbricoidis	Yes	No	No	Yes	No	No	No	No	No	No	Helminths
230	2	Grade 1 - 4	6 - 9 years	Non-First	Yes	6	6 and above	illiterate	illiterate	Manual Work	No	No	No	No	Clean	No	Not eating at all	No	Yes	No	Yes	Good	Yes	Yes	Yes	Kiss and leave it	Private tap	Common/ latrine with roof and wall(Conventional Improved Pit Laterine-used by Public)	No	No	No	Yes	Yes	A. lumbricoidis	Yes	No	No	Yes	No	No	No	No	No	No	Helminths
231	2	Grade 5 - 8	10 -12 years	Non-First	Yes	4	5 and below	Junior Education complete	illiterate	Manual Work	No	No	No	Yes	Clean	No	Not eating at all	Yes	Yes	No	No	Good	Yes	No	Yes	Kiss and leave it	Private tap	Private/ latrine with roof and wall(Conventional Improved Pit Laterine-used by only the family members)	No	Yes	No	No	No	No	No	No	No	No	No	No	No	No	No	No	No
232	2	Grade 5 - 8	13 -15 years	First	Yes	7	6 and above	illiterate	illiterate	Farmer	No	No	No	No	Clean	No	Not eating at all	No	Yes	Yes	No	Good	No	No	Yes	Kiss and leave it	Stream	Temporary pits in the home yard	Yes	No	Yes	Yes	Yes	E. histolytica	No	Yes	No	No	Yes	No	No	No	No	No	Protozoa
233	2	Grade 1 - 4	6 - 9 years	Non-First	Yes	7	6 and above	Read and write only	illiterate	Manual Work	No	No	No	No	Clean	No	Not eating at all	No	Yes	Yes	Yes	Good	No	Yes	Yes	Ignore it	Stream	Temporary pits in the home yard	Yes	No	Yes	Yes	Yes	H. nana	Yes	No	No	No	No	No	No	No	Yes	No	Helminths
234	2	Grade 5 - 8	10 -12 years	Non-First	Yes	6	6 and above	Read and write only	illiterate	Manual Work	Yes	No	No	No	Clean	No	Not eating at all	No	Yes	No	Yes	Good	Yes	No	Yes	Kiss and leave it	Private tap	Common/ latrine with roof and wall(Conventional Improved Pit Laterine-used by Public)	No	Yes	Yes	Yes	Yes	A. lumbricoidis	Yes	No	No	Yes	No	No	No	No	No	No	Helminths
235	2	Grade 5 - 8	10 -12 years	Non-First	Yes	7	6 and above	Read and write only	illiterate	Farmer	No	No	No	No	Clean	No	Not eating at all	No	Yes	No	Yes	Good	Yes	No	Yes	Ignore it	Public tap	Common/ latrine with roof and wall(Conventional Improved Pit Laterine-used by Public)	No	Yes	No	Yes	Yes	A. lumbricoidis	Yes	No	No	Yes	No	No	No	No	No	No	Helminths
236	2	Grade 5 - 8	13 -15 years	Non-First	No	9	6 and above	Read and write only	illiterate	Manual Work	Yes	No	No	No	Clean	No	Not eating at all	No	Yes	Yes	Yes	Good	No	Yes	Yes	Ignore it	Stream	Temporary pits in the home yard	Yes	Yes	Yes	Yes	Yes	A. lumbricoidis	Yes	No	No	Yes	No	No	No	No	No	No	Helminths
237	3	Grade 1 - 4	6 - 9 years	Non-First	Yes	5	5 and below	Read and write only	illiterate	Petit-trade/trader	Yes	No	No	Yes	Uncleanned	No	Not eating at all	No	Yes	No	No	Good	Yes	No	Yes	Kiss and leave it	Private tap	Private/ latrine with roof and wall(Conventional Improved Pit Laterine-used by only the family members)	No	Yes	No	No	No	No	No	No	No	No	No	No	No	No	No	No	No
238	3	Grade 1 - 4	6 - 9 years	First	No	8	6 and above	illiterate	Secondary Education complete	Manual Work	No	No	No	No	Uncleanned	No	Not eating at all	No	Yes	No	No	Good	Yes	No	Yes	Kiss and leave it	Private tap	Common/ latrine with roof and wall(Conventional Improved Pit Laterine-used by Public)	No	Yes	Yes	Yes	Yes	A. lumbricoidis	Yes	No	No	Yes	No	No	No	No	No	No	Helminths
239	3	Grade 1 - 4	6 - 9 years	First	Yes	8	6 and above	Read and write only	illiterate	Govt/NGO Employee	No	No	No	No	Uncleanned	No	Not eating at all	No	Yes	No	No	Good	Yes	No	Yes	Kiss and leave it	Private tap	Common/ latrine with roof and wall(Conventional Improved Pit Laterine-used by Public)	No	Yes	Yes	Yes	Yes	A. lumbricoidis	Yes	No	No	Yes	No	No	No	No	No	No	Helminths
240	3	Grade 1 - 4	10 -12 years	Non-First	Yes	7	6 and above	College diploma and above	Read and write only	Manual Work	Yes	No	No	Yes	Uncleanned	No	Not eating at all	No	Yes	No	No	Good	Yes	No	Yes	Kiss and leave it	Private tap	Private/ latrine with roof and wall(Conventional Improved Pit Laterine-used by only the family members)	Yes	Yes	Yes	No	No	No	No	No	No	No	No	No	No	No	No	No	No
241	3	Grade 1 - 4	13 -15 years	First	Yes	4	5 and below	Secondary Education complete	illiterate	Petit-trade/trader	No	No	No	Yes	Uncleanned	No	Not eating at all	No	Yes	No	Yes	Good	Yes	No	Yes	Ignore it	Private tap	Temporary pits in the home yard	No	Yes	No	No	No	No	No	No	No	No	No	No	No	No	No	No	No
242	3	Grade 1 - 4	6 - 9 years	Non-First	Yes	4	5 and below	illiterate	Read and write only	Manual Work	No	No	No	No	Uncleanned	No	Not eating at all	No	Yes	No	Yes	Good	No	No	Yes	Ignore it	Private tap	Common/ latrine with roof and wall(Conventional Improved Pit Laterine-used by Public)	Yes	Yes	Yes	Yes	Yes	H. nana	Yes	No	No	No	No	No	No	No	Yes	No	Helminths
243	3	Grade 1 - 4	6 - 9 years	Non-First	Yes	8	6 and above	illiterate	illiterate	Manual Work	Yes	No	No	No	Uncleanned	No	Not eating at all	No	No	No	No	Good	No	No	Yes	Kiss and leave it	Private tap	Common/ latrine with roof and wall(Conventional Improved Pit Laterine-used by Public)	Yes	Yes	No	Yes	Yes	Hookworm	Yes	No	No	No	No	No	Yes	No	No	No	Helminths
244	3	Grade 1 - 4	6 - 9 years	Non-First	Yes	6	6 and above	Read and write only	Secondary Education complete	Govt/NGO Employee	No	No	No	No	Uncleanned	Yes	Washing regularly	No	Yes	No	No	Good	No	No	Yes	Cleaning and eating	Private tap	Common/ latrine with roof and wall(Conventional Improved Pit Laterine-used by Public)	Yes	Yes	Yes	Yes	Yes	E. histolytica	No	Yes	No	No	Yes	No	No	No	No	No	Protozoa
245	3	Grade 1 - 4	10 -12 years	Non-First	Yes	3	5 and below	Secondary Education complete	College diploma and above	Petit-trade/trader	No	No	No	Yes	Clean	Yes	Not washing regularly	No	Yes	No	Yes	Good	Yes	No	Yes	Kiss and leave it	Private tap	Private/ latrine with roof and wall(Conventional Improved Pit Laterine-used by only the family members)	No	Yes	Yes	No	No	No	No	No	No	No	No	No	No	No	No	No	No
246	3	Grade 1 - 4	10 -12 years	Non-First	Yes	3	5 and below	illiterate	illiterate	Petit-trade/trader	Yes	No	No	Yes	Clean	Yes	Not washing regularly	No	Yes	No	Yes	Good	No	No	No	Ignore it	Private tap	Temporary pits in the home yard	No	No	No	No	No	No	No	No	No	No	No	No	No	No	No	No	No
247	3	Grade 1 - 4	6 - 9 years	Non-First	Yes	3	5 and below	Junior Education complete	Read and write only	Govt/NGO Employee	No	No	No	No	Uncleanned	Yes	Not washing regularly	No	Yes	No	No	Good	Yes	Yes	Yes	Ignore it	Public tap	Common/ latrine with roof and wall(Conventional Improved Pit Laterine-used by Public)	Yes	No	No	Yes	Yes	H. nana	Yes	No	No	No	No	No	No	No	Yes	No	Helminths
248	3	Grade 1 - 4	10 -12 years	First	Yes	3	5 and below	College diploma and above	College diploma and above	Govt/NGO Employee	No	No	No	Yes	Clean	No	Not eating at all	No	Yes	No	No	Good	Yes	No	Yes	Ignore it	Private tap	Private/ latrine with roof and wall(Conventional Improved Pit Laterine-used by only the family members)	Yes	No	No	No	No	No	No	No	No	No	No	No	No	No	No	No	No
249	3	Grade 1 - 4	10 -12 years	First	Yes	3	5 and below	College diploma and above	Read and write only	Manual Work	Yes	No	No	No	Uncleanned	No	Not eating at all	No	Yes	Yes	Yes	Good	Yes	No	Yes	Kiss and leave it	Private tap	Common/ latrine with roof and wall(Conventional Improved Pit Laterine-used by Public)	No	No	Yes	Yes	Yes	Hookworm	Yes	No	No	No	No	No	Yes	No	No	No	Helminths
250	3	Grade 1 - 4	6 - 9 years	First	No	3	5 and below	illiterate	College diploma and above	Manual Work	No	No	No	Yes	Clean	No	Not eating at all	No	Yes	No	Yes	Good	Yes	No	No	Ignore it	Private tap	Private/ latrine with roof and wall(Conventional Improved Pit Laterine-used by only the family members)	Yes	Yes	No	No	No	No	No	No	No	No	No	No	No	No	No	No	No
251	3	Grade 1 - 4	10 -12 years	Non-First	Yes	6	6 and above	Read and write only	illiterate	Manual Work	No	No	No	No	Uncleanned	No	Not eating at all	No	Yes	Yes	No	Good	No	Yes	Yes	Kiss and leave it	Public tap	Temporary pits in the home yard	Yes	No	Yes	Yes	Yes	E. histolytica	No	Yes	No	No	Yes	No	No	No	No	No	Protozoa
252	3	Grade 1 - 4	6 - 9 years	Non-First	Yes	8	6 and above	Read and write only	illiterate	Manual Work	Yes	Yes	No	No	Uncleanned	Yes	Washing regularly	No	Yes	No	Yes	Good	No	No	Yes	Cleaning and eating	Private tap	Common/ latrine with roof and wall(Conventional Improved Pit Laterine-used by Public)	No	Yes	Yes	Yes	Yes	A. lumbricoidis	Yes	No	No	Yes	No	No	No	No	No	No	Helminths
253	3	Grade 1 - 4	6 - 9 years	Non-First	Yes	3	5 and below	illiterate	Secondary Education complete	Petit-trade/trader	Yes	No	No	Yes	Clean	No	Not eating at all	No	Yes	No	Yes	Good	No	No	No	Ignore it	Public tap	Temporary pits in the home yard	No	No	No	No	No	No	No	No	No	No	No	No	No	No	No	No	No
254	3	Grade 1 - 4	13 -15 years	First	Yes	7	6 and above	illiterate	College diploma and above	Manual Work	Yes	No	No	No	Clean	No	Not eating at all	Yes	Yes	No	No	Good	No	No	Yes	Kiss and leave it	Private tap	Private/ latrine with roof and wall(Conventional Improved Pit Laterine-used by only the family members)	No	No	Yes	No	No	No	No	No	No	No	No	No	No	No	No	No	No
255	3	Grade 1 - 4	6 - 9 years	Non-First	Yes	7	6 and above	Read and write only	illiterate	Manual Work	Yes	Yes	No	No	Uncleanned	Yes	Washing regularly	No	Yes	No	No	Good	Yes	Yes	Yes	Cleaning and eating	Public tap	Common/ latrine with roof and wall(Conventional Improved Pit Laterine-used by Public)	Yes	Yes	No	Yes	Yes	A. lumbricoidis	Yes	No	No	Yes	No	No	No	No	No	No	Helminths
256	3	Grade 1 - 4	10 -12 years	Non-First	Yes	6	6 and above	illiterate	illiterate	Manual Work	Yes	No	No	No	Uncleanned	Yes	Washing regularly	Yes	Yes	No	No	Good	No	No	Yes	Kiss and leave it	Public tap	Common/ latrine with roof and wall(Conventional Improved Pit Laterine-used by Public)	No	Yes	No	Yes	Yes	A. lumbricoidis	Yes	No	No	Yes	No	No	No	No	No	No	Helminths
257	3	Grade 1 - 4	10 -12 years	Non-First	Yes	6	6 and above	illiterate	College diploma and above	Petit-trade/trader	Yes	No	No	No	Clean	No	Not eating at all	No	Yes	No	Yes	Good	Yes	No	Yes	Kiss and leave it	Private tap	Private/ latrine with roof and wall(Conventional Improved Pit Laterine-used by only the family members)	No	Yes	No	No	No	No	No	No	No	No	No	No	No	No	No	No	No
258	3	Grade 1 - 4	10 -12 years	Non-First	Yes	8	6 and above	Read and write only	illiterate	Manual Work	No	Yes	No	No	Uncleanned	Yes	Washing regularly	No	Yes	No	No	Good	No	Yes	Yes	Cleaning and eating	Public tap	Common/ latrine with roof and wall(Conventional Improved Pit Laterine-used by Public)	Yes	Yes	Yes	Yes	Yes	E. histolytica	No	Yes	No	No	Yes	No	No	No	No	No	Protozoa
259	3	Grade 1 - 4	10 -12 years	Non-First	Yes	9	6 and above	College diploma and above	illiterate	Manual Work	No	No	No	No	Uncleanned	Yes	Washing regularly	Yes	Yes	No	Yes	Good	Yes	Yes	Yes	Cleaning and eating	Private tap	Common/ latrine with roof and wall(Conventional Improved Pit Laterine-used by Public)	Yes	No	Yes	Yes	Yes	T. saginata	Yes	No	No	No	No	No	No	Yes	No	No	Helminths
260	3	Grade 1 - 4	10 -12 years	Non-First	Yes	5	5 and below	College diploma and above	College diploma and above	Manual Work	No	No	No	No	Clean	Yes	Washing regularly	Yes	Yes	No	No	Good	No	No	No	Ignore it	Public tap	Private/ latrine with roof and wall(Conventional Improved Pit Laterine-used by only the family members)	Yes	Yes	Yes	No	No	No	No	No	No	No	No	No	No	No	No	No	No
261	3	Grade 1 - 4	6 - 9 years	First	Yes	8	6 and above	College diploma and above	Read and write only	Farmer	No	No	No	No	Uncleanned	Yes	Washing regularly	No	Yes	No	No	Good	Yes	No	Yes	Ignore it	Public tap	Common/ latrine with roof and wall(Conventional Improved Pit Laterine-used by Public)	Yes	Yes	No	Yes	Yes	A. lumbricoidis	Yes	No	No	Yes	No	No	No	No	No	No	Helminths
262	3	Grade 1 - 4	10 -12 years	First	No	7	6 and above	Read and write only	illiterate	Manual Work	No	Yes	No	No	Uncleanned	No	Not eating at all	No	Yes	Yes	Yes	Good	No	No	Yes	Kiss and leave it	Stream	Temporary pits in the home yard	No	No	Yes	Yes	Yes	A. lumbricoidis	Yes	No	No	Yes	No	No	No	No	No	No	Helminths
263	3	Grade 1 - 4	6 - 9 years	Non-First	Yes	8	6 and above	Read and write only	illiterate	Manual Work	No	Yes	No	No	Uncleanned	No	Not eating at all	No	Yes	No	Yes	Good	Yes	Yes	Yes	Cleaning and eating	Private tap	Common/ latrine with roof and wall(Conventional Improved Pit Laterine-used by Public)	No	Yes	Yes	Yes	Yes	A. lumbricoidis	Yes	No	No	Yes	No	No	No	No	No	No	Helminths
264	3	Grade 1 - 4	6 - 9 years	Non-First	Yes	4	5 and below	Read and write only	Secondary Education complete	Petit-trade/trader	Yes	No	No	No	Clean	Yes	Not washing regularly	No	Yes	No	Yes	Good	Yes	No	Yes	Kiss and leave it	Private tap	Private/ latrine with roof and wall(Conventional Improved Pit Laterine-used by only the family members)	No	No	Yes	No	No	No	No	No	No	No	No	No	No	No	No	No	No
265	3	Grade 1 - 4	6 - 9 years	Non-First	Yes	5	5 and below	Junior Education complete	Secondary Education complete	Petit-trade/trader	No	Yes	No	No	Clean	No	Not eating at all	No	Yes	No	No	Good	No	No	No	Ignore it	Private tap	Private/ latrine with roof and wall(Conventional Improved Pit Laterine-used by only the family members)	Yes	Yes	No	No	No	No	No	No	No	No	No	No	No	No	No	No	No
266	3	Grade 1 - 4	6 - 9 years	Non-First	Yes	7	6 and above	Read and write only	illiterate	Farmer	No	Yes	No	No	Uncleanned	No	Not eating at all	No	Yes	No	No	Poor	Yes	No	Yes	Kiss and leave it	Private tap	Common/ latrine with roof and wall(Conventional Improved Pit Laterine-used by Public)	Yes	Yes	No	Yes	Yes	E. histolytica	No	Yes	No	No	Yes	No	No	No	No	No	Protozoa
267	3	Grade 1 - 4	10 -12 years	Non-First	No	5	5 and below	Read and write only	Secondary Education complete	Manual Work	No	Yes	No	No	Clean	No	Not eating at all	No	Yes	Yes	No	Poor	Yes	No	Yes	Kiss and leave it	Stream	Temporary pits in the home yard	No	Yes	No	Yes	Yes	H. nana	Yes	No	No	No	No	No	No	No	Yes	No	Helminths
268	3	Grade 1 - 4	10 -12 years	First	Yes	5	5 and below	Read and write only	College diploma and above	Petit-trade/trader	No	Yes	No	No	Clean	Yes	Not washing regularly	No	Yes	No	No	Poor	No	No	No	Ignore it	Private tap	Private/ latrine with roof and wall(Conventional Improved Pit Laterine-used by only the family members)	Yes	No	Yes	Yes	No	No	No	No	No	No	No	No	No	No	No	No	No
269	3	Grade 1 - 4	6 - 9 years	First	Yes	5	5 and below	Secondary Education complete	Secondary Education complete	Manual Work	No	No	No	No	Clean	No	Not eating at all	No	Yes	No	No	Poor	No	No	Yes	Cleaning and eating	Private tap	Common/ latrine with roof and wall(Conventional Improved Pit Laterine-used by Public)	Yes	No	Yes	Yes	Yes	H. nana	Yes	No	No	No	No	No	No	No	Yes	No	Helminths
270	3	Grade 1 - 4	10 -12 years	First	Yes	4	5 and below	Junior Education complete	College diploma and above	Petit-trade/trader	No	Yes	No	No	Clean	No	Not eating at all	No	Yes	No	No	Poor	Yes	No	No	Ignore it	Private tap	Private/ latrine with roof and wall(Conventional Improved Pit Laterine-used by only the family members)	Yes	No	Yes	Yes	No	No	No	No	No	No	No	No	No	No	No	No	No
271	3	Grade 1 - 4	10 -12 years	First	Yes	5	5 and below	Read and write only	illiterate	Farmer	No	Yes	No	No	Clean	No	Not eating at all	No	Yes	No	Yes	Poor	No	No	Yes	Kiss and leave it	Private tap	Common/ latrine with roof and wall(Conventional Improved Pit Laterine-used by Public)	No	Yes	No	Yes	Yes	A. lumbricoidis	Yes	No	No	Yes	No	No	No	No	No	No	Helminths
272	3	Grade 1 - 4	13 -15 years	Non-First	No	5	5 and below	College diploma and above	College diploma and above	Govt/NGO Employee	No	Yes	No	Yes	Clean	No	Not eating at all	No	Yes	Yes	No	Poor	Yes	No	Yes	Kiss and leave it	Public tap	Temporary pits in the home yard	Yes	No	Yes	Yes	No	No	No	No	No	No	No	No	No	No	No	No	No
273	3	Grade 1 - 4	6 - 9 years	First	Yes	5	5 and below	College diploma and above	College diploma and above	Petit-trade/trader	No	Yes	No	Yes	Clean	Yes	Washing regularly	No	Yes	No	No	Poor	No	No	Yes	Ignore it	Private tap	Private/ latrine with roof and wall(Conventional Improved Pit Laterine-used by only the family members)	Yes	Yes	Yes	Yes	No	No	No	No	No	No	No	No	No	No	No	No	No
274	3	Grade 1 - 4	10 -12 years	First	Yes	6	6 and above	Junior Education complete	College diploma and above	Petit-trade/trader	No	No	No	Yes	Clean	Yes	Not washing regularly	No	Yes	No	No	Poor	No	No	No	Ignore it	Private tap	Temporary pits in the home yard	Yes	Yes	Yes	Yes	No	No	No	No	No	No	No	No	No	No	No	No	No
275	3	Grade 1 - 4	10 -12 years	First	Yes	5	5 and below	Junior Education complete	illiterate	Govt/NGO Employee	No	Yes	No	Yes	Clean	Yes	Not washing regularly	Yes	Yes	No	Yes	Poor	Yes	No	Yes	Cleaning and eating	Private tap	Temporary pits in the home yard	No	Yes	Yes	Yes	No	No	No	No	No	No	No	No	No	No	No	No	No
276	3	Grade 1 - 4	10 -12 years	First	Yes	8	6 and above	College diploma and above	Secondary Education complete	Petit-trade/trader	No	Yes	No	No	Clean	No	Not eating at all	No	Yes	No	No	Poor	Yes	Yes	Yes	Ignore it	Private tap	Common/ latrine with roof and wall(Conventional Improved Pit Laterine-used by Public)	No	Yes	No	Yes	Yes	A. lumbricoidis	Yes	No	No	Yes	No	No	No	No	No	No	Helminths
277	3	Grade 1 - 4	10 -12 years	First	Yes	4	5 and below	College diploma and above	College diploma and above	Petit-trade/trader	No	No	No	Yes	Clean	No	Not eating at all	No	Yes	No	No	Poor	No	No	No	Kiss and leave it	Private tap	Private/ latrine with roof and wall(Conventional Improved Pit Laterine-used by only the family members)	No	Yes	Yes	No	No	No	No	No	No	No	No	No	No	No	No	No	No
278	3	Grade 1 - 4	10 -12 years	First	Yes	4	5 and below	illiterate	illiterate	Manual Work	No	Yes	No	Yes	Clean	No	Not eating at all	No	Yes	Yes	Yes	Poor	Yes	No	Yes	Kiss and leave it	Private tap	Private/ latrine with roof and wall(Conventional Improved Pit Laterine-used by only the family members)	No	Yes	Yes	No	No	No	No	No	No	No	No	No	No	No	No	No	No
279	3	Grade 1 - 4	6 - 9 years	First	Yes	8	6 and above	illiterate	Read and write only	Petit-trade/trader	No	Yes	No	No	Clean	No	Not eating at all	No	Yes	Yes	No	Poor	No	Yes	Yes	Kiss and leave it	Private tap	Common/ latrine with roof and wall(Conventional Improved Pit Laterine-used by Public)	Yes	No	No	No	Yes	A. lumbricoidis	Yes	No	No	Yes	No	No	No	No	No	No	Helminths
280	3	Grade 1 - 4	10 -12 years	Non-First	Yes	8	6 and above	Read and write only	illiterate	Manual Work	No	No	No	No	Clean	Yes	Not washing regularly	No	Yes	Yes	Yes	Poor	Yes	Yes	Yes	Cleaning and eating	Private tap	Common/ latrine with roof and wall(Conventional Improved Pit Laterine-used by Public)	No	No	Yes	No	Yes	H. nana	Yes	No	No	No	No	No	No	No	Yes	No	Helminths
281	3	Grade 1 - 4	10 -12 years	Non-First	No	8	6 and above	Read and write only	illiterate	Petit-trade/trader	No	No	No	No	Clean	No	Not eating at all	No	Yes	Yes	Yes	Poor	No	No	Yes	Cleaning and eating	Private tap	Common/ latrine with roof and wall(Conventional Improved Pit Laterine-used by Public)	Yes	No	No	No	Yes	A. lumbricoidis	Yes	No	No	Yes	No	No	No	No	No	No	Helminths
282	3	Grade 5 - 8	13 -15 years	Non-First	No	4	5 and below	College diploma and above	College diploma and above	Petit-trade/trader	Yes	Yes	No	Yes	Clean	No	Not eating at all	Yes	Yes	Yes	No	Poor	Yes	No	Yes	Ignore it	Private tap	Private/ latrine with roof and wall(Conventional Improved Pit Laterine-used by only the family members)	Yes	Yes	No	No	No	No	No	No	No	No	No	No	No	No	No	No	No
283	3	Grade 5 - 8	10 -12 years	First	Yes	8	6 and above	Read and write only	illiterate	Petit-trade/trader	Yes	No	No	No	Clean	Yes	Not washing regularly	Yes	Yes	Yes	Yes	Poor	Yes	Yes	Yes	Cleaning and eating	Private tap	Common/ latrine with roof and wall(Conventional Improved Pit Laterine-used by Public)	No	No	Yes	No	Yes	A. lumbricoidis	Yes	No	No	Yes	No	No	No	No	No	No	Helminths
284	3	Grade 5 - 8	13 -15 years	Non-First	Yes	8	6 and above	Read and write only	Secondary Education complete	Govt/NGO Employee	Yes	No	No	No	Clean	Yes	Washing regularly	No	No	Yes	Yes	Poor	Yes	No	Yes	Kiss and leave it	Public tap	Common/ latrine with roof and wall(Conventional Improved Pit Laterine-used by Public)	No	Yes	No	No	Yes	H. nana	Yes	No	No	No	No	No	No	No	Yes	No	Helminths
285	3	Grade 5 - 8	13 -15 years	Non-First	Yes	7	6 and above	College diploma and above	Junior Education complete	Govt/NGO Employee	Yes	No	No	Yes	Clean	Yes	Not washing regularly	No	No	Yes	Yes	Poor	No	No	Yes	Kiss and leave it	Private tap	Private/ latrine with roof and wall(Conventional Improved Pit Laterine-used by only the family members)	No	No	No	No	No	No	No	No	No	No	No	No	No	No	No	No	No
286	3	Grade 5 - 8	13 -15 years	First	Yes	4	5 and below	College diploma and above	College diploma and above	Manual Work	No	Yes	No	Yes	Clean	No	Not eating at all	No	Yes	Yes	Yes	Poor	Yes	No	Yes	Kiss and leave it	Private tap	Private/ latrine with roof and wall(Conventional Improved Pit Laterine-used by only the family members)	Yes	Yes	Yes	No	No	No	No	No	No	No	No	No	No	No	No	No	No
287	3	Grade 5 - 8	10 -12 years	First	No	3	5 and below	illiterate	College diploma and above	Manual Work	Yes	No	No	Yes	Clean	Yes	Washing regularly	Yes	Yes	No	Yes	Poor	Yes	No	Yes	Kiss and leave it	Private tap	Temporary pits in the home yard	No	Yes	No	Yes	No	No	No	No	No	No	No	No	No	No	No	No	No
288	3	Grade 5 - 8	13 -15 years	Non-First	Yes	9	6 and above	Read and write only	illiterate	Petit-trade/trader	Yes	No	No	No	Clean	No	Not eating at all	No	Yes	Yes	Yes	Poor	Yes	No	Yes	Kiss and leave it	Stream	Temporary pits in the home yard	Yes	Yes	Yes	Yes	Yes	H. nana	Yes	No	No	No	No	No	No	No	Yes	No	Helminths
289	3	Grade 5 - 8	13 -15 years	Non-First	Yes	4	5 and below	College diploma and above	College diploma and above	Govt/NGO Employee	No	No	No	Yes	Clean	No	Not eating at all	No	Yes	No	Yes	Poor	No	No	Yes	Kiss and leave it	Public tap	Temporary pits in the home yard	Yes	No	Yes	Yes	No	No	No	No	No	No	No	No	No	No	No	No	No
290	3	Grade 5 - 8	13 -15 years	Non-First	Yes	4	5 and below	College diploma and above	College diploma and above	Petit-trade/trader	Yes	No	No	Yes	Clean	No	Not eating at all	No	Yes	Yes	Yes	Poor	Yes	No	Yes	Kiss and leave it	Private tap	Private/ latrine with roof and wall(Conventional Improved Pit Laterine-used by only the family members)	No	No	No	Yes	No	No	No	No	No	No	No	No	No	No	No	No	No
291	3	Grade 5 - 8	10 -12 years	First	Yes	3	5 and below	Secondary Education complete	Secondary Education complete	Manual Work	No	Yes	No	Yes	Clean	Yes	Not washing regularly	Yes	Yes	Yes	No	Poor	Yes	No	Yes	Kiss and leave it	Private tap	Private/ latrine with roof and wall(Conventional Improved Pit Laterine-used by only the family members)	Yes	Yes	Yes	Yes	No	No	No	No	No	No	No	No	No	No	No	No	No
292	3	Grade 5 - 8	13 -15 years	First	No	6	6 and above	Read and write only	illiterate	Farmer	Yes	No	No	No	Clean	No	Not eating at all	Yes	Yes	Yes	No	Poor	No	Yes	Yes	Kiss and leave it	Public tap	Common/ latrine with roof and wall(Conventional Improved Pit Laterine-used by Public)	Yes	Yes	No	Yes	Yes	E. histolytica	No	Yes	No	No	Yes	No	No	No	No	No	Protozoa
293	3	Grade 5 - 8	13 -15 years	Non-First	Yes	7	6 and above	Read and write only	illiterate	Manual Work	Yes	Yes	No	No	Clean	No	Not eating at all	No	Yes	Yes	No	Poor	No	No	Yes	Kiss and leave it	Public tap	Temporary pits in the home yard	Yes	Yes	Yes	Yes	Yes	E. histolytica	No	Yes	No	No	Yes	No	No	No	No	No	Protozoa
294	3	Grade 5 - 8	13 -15 years	Non-First	Yes	4	5 and below	Read and write only	Junior Education complete	Petit-trade/trader	Yes	No	No	Yes	Clean	Yes	Not washing regularly	Yes	Yes	No	No	Poor	Yes	No	Yes	Kiss and leave it	Private tap	Temporary pits in the home yard	No	Yes	No	Yes	No	No	No	No	No	No	No	No	No	No	No	No	No
295	3	Grade 5 - 8	13 -15 years	First	Yes	6	6 and above	Read and write only	illiterate	Manual Work	Yes	No	No	No	Clean	No	Not eating at all	No	Yes	No	No	Poor	No	No	Yes	Kiss and leave it	Private tap	Common/ latrine with roof and wall(Conventional Improved Pit Laterine-used by Public)	Yes	No	Yes	Yes	Yes	E. histolytica	No	Yes	No	No	Yes	No	No	No	No	No	Protozoa
296	3	Grade 5 - 8	10 -12 years	First	Yes	4	5 and below	Secondary Education complete	College diploma and above	Manual Work	No	No	No	Yes	Clean	No	Not eating at all	No	Yes	No	No	Poor	Yes	No	Yes	Kiss and leave it	Private tap	Private/ latrine with roof and wall(Conventional Improved Pit Laterine-used by only the family members)	Yes	Yes	Yes	Yes	No	No	No	No	No	No	No	No	No	No	No	No	No
297	3	Grade 5 - 8	13 -15 years	First	No	5	5 and below	Secondary Education complete	College diploma and above	Manual Work	Yes	Yes	No	Yes	Clean	Yes	Not washing regularly	Yes	Yes	No	Yes	Poor	Yes	No	Yes	Kiss and leave it	Private tap	Private/ latrine with roof and wall(Conventional Improved Pit Laterine-used by only the family members)	Yes	Yes	Yes	Yes	No	No	No	No	No	No	No	No	No	No	No	No	No
298	3	Grade 5 - 8	13 -15 years	Non-First	Yes	5	5 and below	Secondary Education complete	College diploma and above	Petit-trade/trader	Yes	Yes	No	Yes	Clean	No	Not eating at all	No	No	No	No	Poor	No	No	Yes	Ignore it	Private tap	Private/ latrine with roof and wall(Conventional Improved Pit Laterine-used by only the family members)	No	Yes	Yes	Yes	No	No	No	No	No	No	No	No	No	No	No	No	No
299	3	Grade 5 - 8	10 -12 years	Non-First	Yes	6	6 and above	Read and write only	illiterate	Petit-trade/trader	No	Yes	No	No	Clean	No	Not eating at all	Yes	Yes	No	No	Poor	Yes	Yes	No	Ignore it	Private tap	Common/ latrine with roof and wall(Conventional Improved Pit Laterine-used by Public)	No	Yes	Yes	Yes	Yes	E. histolytica	No	Yes	No	No	Yes	No	No	No	No	No	Protozoa
300	3	Grade 5 - 8	10 -12 years	First	Yes	5	5 and below	College diploma and above	College diploma and above	Govt/NGO Employee	No	Yes	No	Yes	Clean	Yes	Not washing regularly	Yes	Yes	No	No	Poor	Yes	No	Yes	Ignore it	Private tap	Private/ latrine with roof and wall(Conventional Improved Pit Laterine-used by only the family members)	Yes	Yes	Yes	Yes	No	No	No	No	No	No	No	No	No	No	No	No	No
301	3	Grade 5 - 8	10 -12 years	First	No	3	5 and below	Read and write only	College diploma and above	Govt/NGO Employee	No	Yes	No	Yes	Clean	No	Not eating at all	No	Yes	No	Yes	Poor	Yes	No	Yes	Ignore it	Private tap	Private/ latrine with roof and wall(Conventional Improved Pit Laterine-used by only the family members)	Yes	No	Yes	Yes	No	No	No	No	No	No	No	No	No	No	No	No	No
302	3	Grade 5 - 8	10 -12 years	Non-First	No	4	5 and below	Secondary Education complete	illiterate	Manual Work	No	No	Yes	Yes	Clean	Yes	Not washing regularly	No	Yes	No	Yes	Poor	Yes	No	Yes	Ignore it	Private tap	Private/ latrine with roof and wall(Conventional Improved Pit Laterine-used by only the family members)	No	Yes	Yes	Yes	No	No	No	No	No	No	No	No	No	No	No	No	No
303	3	Grade 5 - 8	10 -12 years	Non-First	Yes	4	5 and below	Read and write only	Junior Education complete	Govt/NGO Employee	No	Yes	No	Yes	Clean	No	Not eating at all	No	Yes	Yes	No	Poor	No	No	No	Kiss and leave it	Public tap	Temporary pits in the home yard	Yes	No	Yes	Yes	No	No	No	No	No	No	No	No	No	No	No	No	No
304	3	Grade 5 - 8	13 -15 years	First	Yes	7	6 and above	Read and write only	illiterate	Farmer	No	No	No	No	Clean	No	Not eating at all	Yes	Yes	No	No	Poor	No	Yes	Yes	Kiss and leave it	Private tap	Common/ latrine with roof and wall(Conventional Improved Pit Laterine-used by Public)	Yes	No	No	Yes	Yes	E. histolytica	No	Yes	No	No	Yes	No	No	No	No	No	Protozoa
305	3	Grade 5 - 8	13 -15 years	Non-First	No	6	6 and above	Read and write only	College diploma and above	Govt/NGO Employee	No	No	No	Yes	Clean	No	Not eating at all	No	Yes	Yes	No	Poor	No	No	Yes	Kiss and leave it	Public tap	Common/ latrine with roof and wall(Conventional Improved Pit Laterine-used by Public)	Yes	No	Yes	Yes	No	No	No	No	No	No	No	No	No	No	No	No	No
306	3	Grade 5 - 8	13 -15 years	First	Yes	8	6 and above	Read and write only	illiterate	Manual Work	No	Yes	No	No	Clean	No	Not eating at all	No	Yes	No	No	Poor	No	No	Yes	Kiss and leave it	Private tap	Common/ latrine with roof and wall(Conventional Improved Pit Laterine-used by Public)	No	No	No	Yes	Yes	E. histolytica	No	Yes	No	No	Yes	No	No	No	No	No	Protozoa
307	3	Grade 5 - 8	10 -12 years	First	No	9	6 and above	Read and write only	Read and write only	Govt/NGO Employee	No	Yes	No	No	Clean	No	Not eating at all	No	Yes	No	Yes	Poor	No	No	No	Kiss and leave it	Public tap	Common/ latrine with roof and wall(Conventional Improved Pit Laterine-used by Public)	Yes	Yes	Yes	Yes	Yes	A. lumbricoidis	Yes	No	No	Yes	No	No	No	No	No	No	Helminths
308	3	Grade 5 - 8	13 -15 years	Non-First	Yes	7	6 and above	College diploma and above	Read and write only	Govt/NGO Employee	No	Yes	No	Yes	Clean	Yes	Not washing regularly	No	Yes	No	Yes	Poor	Yes	No	Yes	Cleaning and eating	Private tap	Private/ latrine with roof and wall(Conventional Improved Pit Laterine-used by only the family members)	No	Yes	Yes	Yes	No	No	No	No	No	No	No	No	No	No	No	No	No
309	3	Grade 5 - 8	13 -15 years	Non-First	Yes	9	6 and above	College diploma and above	Read and write only	Govt/NGO Employee	No	Yes	No	Yes	Clean	No	Not eating at all	No	No	No	Yes	Poor	Yes	No	No	Kiss and leave it	Private tap	Private/ latrine with roof and wall(Conventional Improved Pit Laterine-used by only the family members)	No	No	No	Yes	No	No	No	No	No	No	No	No	No	No	No	No	No
310	3	Grade 5 - 8	13 -15 years	Non-First	Yes	8	6 and above	Secondary Education complete	College diploma and above	Farmer	No	Yes	No	No	Clean	Yes	Washing regularly	No	Yes	Yes	No	Poor	Yes	No	No	Kiss and leave it	Public tap	Private/ latrine with roof and wall(Conventional Improved Pit Laterine-used by only the family members)	Yes	No	Yes	Yes	No	No	No	No	No	No	No	No	No	No	No	No	No
311	3	Grade 5 - 8	13 -15 years	Non-First	Yes	9	6 and above	Secondary Education complete	illiterate	Govt/NGO Employee	No	No	No	No	Clean	No	Not eating at all	Yes	Yes	Yes	No	Poor	Yes	No	Yes	Kiss and leave it	Public tap	Private/ latrine with roof and wall(Conventional Improved Pit Laterine-used by only the family members)	No	No	No	Yes	No	No	No	No	No	No	No	No	No	No	No	No	No
312	3	Grade 5 - 8	13 -15 years	Non-First	Yes	6	6 and above	College diploma and above	College diploma and above	Govt/NGO Employee	No	Yes	No	No	Clean	No	Not eating at all	Yes	Yes	No	No	Poor	Yes	No	Yes	Kiss and leave it	Private tap	Private/ latrine with roof and wall(Conventional Improved Pit Laterine-used by only the family members)	No	No	Yes	Yes	No	No	No	No	No	No	No	No	No	No	No	No	No
313	3	Grade 5 - 8	10 -12 years	First	No	6	6 and above	Read and write only	illiterate	Farmer	No	Yes	No	No	Clean	Yes	Not washing regularly	No	Yes	No	Yes	Poor	Yes	No	No	Kiss and leave it	Private tap	Common/ latrine with roof and wall(Conventional Improved Pit Laterine-used by Public)	Yes	No	Yes	Yes	Yes	G. lambilia	No	Yes	No	No	No	Yes	No	No	No	No	Protozoa
314	3	Grade 5 - 8	10 -12 years	First	Yes	4	5 and below	Junior Education complete	College diploma and above	Govt/NGO Employee	No	No	No	Yes	Clean	Yes	Not washing regularly	Yes	Yes	Yes	Yes	Good	Yes	No	Yes	Kiss and leave it	Stream	Temporary pits in the home yard	No	No	Yes	Yes	No	No	No	No	No	No	No	No	No	No	No	No	No
315	3	Grade 5 - 8	13 -15 years	Non-First	Yes	6	6 and above	Junior Education complete	College diploma and above	Petit-trade/trader	No	No	No	Yes	Clean	No	Not eating at all	Yes	Yes	No	No	Good	No	No	Yes	Kiss and leave it	Public tap	Private/ latrine with roof and wall(Conventional Improved Pit Laterine-used by only the family members)	Yes	Yes	No	Yes	No	No	No	No	No	No	No	No	No	No	No	No	No
316	3	Grade 5 - 8	10 -12 years	Non-First	Yes	6	6 and above	Read and write only	Read and write only	Farmer	No	No	No	No	Clean	No	Not eating at all	Yes	Yes	No	Yes	Poor	Yes	Yes	Yes	Kiss and leave it	Private tap	Common/ latrine with roof and wall(Conventional Improved Pit Laterine-used by Public)	No	No	Yes	Yes	Yes	H. nana	Yes	No	No	No	No	No	No	No	Yes	No	Helminths
317	3	Grade 5 - 8	10 -12 years	Non-First	Yes	7	6 and above	Read and write only	illiterate	Petit-trade/trader	No	No	No	No	Clean	No	Not eating at all	No	Yes	No	Yes	Poor	Yes	No	No	Kiss and leave it	Stream	Temporary pits in the home yard	Yes	No	No	Yes	Yes	A. lumbricoidis	Yes	No	No	Yes	No	No	No	No	No	No	Helminths
318	3	Grade 5 - 8	13 -15 years	First	Yes	7	6 and above	Secondary Education complete	illiterate	Farmer	No	Yes	No	No	Clean	No	Not eating at all	Yes	Yes	No	No	Poor	No	No	No	Kiss and leave it	Private tap	Common/ latrine with roof and wall(Conventional Improved Pit Laterine-used by Public)	Yes	No	No	Yes	Yes	E. histolytica	No	Yes	No	No	Yes	No	No	No	No	No	Protozoa
319	3	Grade 5 - 8	10 -12 years	Non-First	Yes	8	6 and above	Read and write only	Secondary Education complete	Petit-trade/trader	No	Yes	No	No	Clean	Yes	Not washing regularly	Yes	Yes	Yes	Yes	Poor	Yes	Yes	Yes	Ignore it	Stream	Temporary pits in the home yard	Yes	Yes	Yes	Yes	Yes	E. histolytica	No	Yes	No	No	Yes	No	No	No	No	No	Protozoa
320	3	Grade 5 - 8	13 -15 years	Non-First	Yes	8	6 and above	Junior Education complete	illiterate	Farmer	No	Yes	No	No	Clean	Yes	Not washing regularly	Yes	Yes	No	No	Poor	Yes	Yes	Yes	Cleaning and eating	Private tap	Private/ latrine with roof and wall(Conventional Improved Pit Laterine-used by only the family members)	Yes	No	No	Yes	Yes	E. histolytica	No	Yes	No	No	Yes	No	No	No	No	No	Protozoa
321	3	Grade 5 - 8	10 -12 years	Non-First	Yes	4	5 and below	illiterate	College diploma and above	Govt/NGO Employee	No	Yes	No	No	Clean	No	Not eating at all	No	Yes	Yes	Yes	Good	Yes	No	Yes	Ignore it	Stream	Private/ latrine with roof and wall(Conventional Improved Pit Laterine-used by only the family members)	No	Yes	Yes	Yes	No	No	No	No	No	No	No	No	No	No	No	No	No
322	3	Grade 5 - 8	10 -12 years	First	Yes	4	5 and below	College diploma and above	Junior Education complete	Govt/NGO Employee	No	No	No	No	Clean	No	Not eating at all	No	No	No	No	Good	No	No	Yes	Cleaning and eating	Private tap	Private/ latrine with roof and wall(Conventional Improved Pit Laterine-used by only the family members)	Yes	No	No	Yes	No	No	No	No	No	No	No	No	No	No	No	No	No
323	3	Grade 5 - 8	13 -15 years	First	Yes	5	5 and below	College diploma and above	College diploma and above	Petit-trade/trader	No	Yes	No	Yes	Clean	Yes	Washing regularly	No	Yes	No	No	Good	No	No	Yes	Ignore it	Private tap	Private/ latrine with roof and wall(Conventional Improved Pit Laterine-used by only the family members)	No	No	Yes	Yes	No	No	No	No	No	No	No	No	No	No	No	No	No
324	4	Grade 5 - 8	13 -15 years	Non-First	Yes	6	6 and above	illiterate	Read and write only	Govt/NGO Employee	Yes	No	No	Yes	Clean	No	Not eating at all	Yes	Yes	No	No	Good	No	No	Yes	Cleaning and eating	Private tap	Temporary pits in the home yard	Yes	No	Yes	Yes	No	No	No	No	No	No	No	No	No	No	No	No	No
325	4	Grade 5 - 8	13 -15 years	First	Yes	6	6 and above	College diploma and above	Read and write only	Govt/NGO Employee	Yes	Yes	No	No	Clean	No	Not eating at all	Yes	Yes	No	Yes	Good	Yes	No	Yes	Ignore it	Private tap	Private/ latrine with roof and wall(Conventional Improved Pit Laterine-used by only the family members)	No	No	Yes	Yes	No	No	No	No	No	No	No	No	No	No	No	No	No
326	4	Grade 5 - 8	13 -15 years	Non-First	Yes	6	6 and above	College diploma and above	College diploma and above	Govt/NGO Employee	Yes	No	No	No	Clean	Yes	Washing regularly	No	Yes	No	Yes	Good	Yes	No	Yes	Kiss and leave it	Private tap	Private/ latrine with roof and wall(Conventional Improved Pit Laterine-used by only the family members)	Yes	Yes	Yes	Yes	No	No	No	No	No	No	No	No	No	No	No	No	No
327	4	Grade 5 - 8	13 -15 years	First	Yes	7	6 and above	Junior Education complete	College diploma and above	Petit-trade/trader	No	No	No	Yes	Clean	No	Not eating at all	No	Yes	No	No	Good	Yes	No	Yes	Ignore it	Private tap	Private/ latrine with roof and wall(Conventional Improved Pit Laterine-used by only the family members)	Yes	No	Yes	Yes	No	No	No	No	No	No	No	No	No	No	No	No	No
328	4	Grade 5 - 8	13 -15 years	Non-First	Yes	9	6 and above	illiterate	illiterate	Manual Work	Yes	Yes	No	No	Uncleanned	Yes	Not washing regularly	No	Yes	Yes	Yes	Good	Yes	Yes	Yes	Ignore it	Stream	Temporary pits in the home yard	Yes	No	No	Yes	Yes	E. histolytica	No	Yes	No	No	Yes	No	No	No	No	No	Protozoa
329	4	Grade 5 - 8	13 -15 years	Non-First	Yes	6	6 and above	Junior Education complete	illiterate	Govt/NGO Employee	No	No	No	No	Uncleanned	Yes	Not washing regularly	Yes	Yes	No	Yes	Good	Yes	Yes	Yes	Ignore it	Private tap	Private/ latrine with roof and wall(Conventional Improved Pit Laterine-used by only the family members)	Yes	Yes	Yes	Yes	Yes	E. histolytica	No	Yes	No	No	Yes	No	No	No	No	No	Protozoa
330	4	Grade 5 - 8	13 -15 years	First	Yes	5	5 and below	College diploma and above	College diploma and above	Petit-trade/trader	No	No	Yes	No	Clean	No	Not eating at all	No	Yes	No	No	Good	No	No	No	Ignore it	Private tap	Private/ latrine with roof and wall(Conventional Improved Pit Laterine-used by only the family members)	No	Yes	No	Yes	No	No	No	No	No	No	No	No	No	No	No	No	No
331	4	Grade 5 - 8	13 -15 years	First	Yes	8	6 and above	illiterate	Read and write only	Govt/NGO Employee	Yes	No	Yes	Yes	Clean	Yes	Not washing regularly	Yes	Yes	No	Yes	Good	No	No	Yes	Ignore it	Private tap	Private/ latrine with roof and wall(Conventional Improved Pit Laterine-used by only the family members)	Yes	Yes	Yes	Yes	No	No	No	No	No	No	No	No	No	No	No	No	No
332	4	Grade 5 - 8	10 -12 years	Non-First	Yes	7	6 and above	Read and write only	illiterate	Manual Work	No	No	Yes	No	Uncleanned	Yes	Not washing regularly	No	Yes	No	No	Poor	Yes	Yes	Yes	Kiss and leave it	Private tap	Private/ latrine with roof and wall(Conventional Improved Pit Laterine-used by only the family members)	Yes	No	No	Yes	Yes	E. histolytica	No	Yes	No	No	Yes	No	No	No	No	No	Protozoa
333	4	Grade 5 - 8	13 -15 years	First	Yes	6	6 and above	Junior Education complete	illiterate	Petit-trade/trader	No	No	Yes	Yes	Clean	Yes	Not washing regularly	Yes	Yes	No	No	Good	Yes	No	No	Cleaning and eating	Private tap	Private/ latrine with roof and wall(Conventional Improved Pit Laterine-used by only the family members)	Yes	No	Yes	Yes	No	No	No	No	No	No	No	No	No	No	No	No	No
334	4	Grade 5 - 8	13 -15 years	First	Yes	7	6 and above	Read and write only	Read and write only	Govt/NGO Employee	Yes	No	No	No	Uncleanned	Yes	Not washing regularly	Yes	Yes	No	No	Poor	No	Yes	Yes	Kiss and leave it	Private tap	Private/ latrine with roof and wall(Conventional Improved Pit Laterine-used by only the family members)	No	No	Yes	Yes	Yes	E. histolytica	No	Yes	No	No	Yes	No	No	No	No	No	Protozoa
335	4	Grade 5 - 8	13 -15 years	First	Yes	4	5 and below	College diploma and above	Junior Education complete	Govt/NGO Employee	Yes	No	Yes	Yes	Clean	No	Not eating at all	Yes	Yes	No	No	Good	Yes	No	Yes	Kiss and leave it	Private tap	Private/ latrine with roof and wall(Conventional Improved Pit Laterine-used by only the family members)	Yes	No	No	Yes	No	No	No	No	No	No	No	No	No	No	No	No	No
336	4	Grade 5 - 8	10 -12 years	Non-First	Yes	7	6 and above	Read and write only	illiterate	Petit-trade/trader	Yes	No	Yes	No	Uncleanned	Yes	Washing regularly	No	Yes	No	Yes	Good	Yes	Yes	Yes	Ignore it	Public tap	Private/ latrine with roof and wall(Conventional Improved Pit Laterine-used by only the family members)	No	Yes	No	Yes	Yes	A. lumbricoidis	Yes	No	No	Yes	No	No	No	No	No	No	Helminths
337	4	Grade 5 - 8	13 -15 years	Non-First	Yes	6	6 and above	Secondary Education complete	Junior Education complete	Govt/NGO Employee	No	Yes	No	No	Uncleanned	No	Not eating at all	No	Yes	No	No	Good	No	Yes	No	Kiss and leave it	Private tap	Private/ latrine with roof and wall(Conventional Improved Pit Laterine-used by only the family members)	Yes	Yes	No	Yes	Yes	E. histolytica	No	Yes	No	No	Yes	No	No	No	No	No	Protozoa
338	4	Grade 5 - 8	13 -15 years	First	Yes	6	6 and above	College diploma and above	illiterate	Petit-trade/trader	No	No	Yes	No	Clean	No	Not eating at all	No	Yes	No	No	Good	No	No	Yes	Kiss and leave it	Private tap	Private/ latrine with roof and wall(Conventional Improved Pit Laterine-used by only the family members)	No	Yes	No	Yes	No	No	No	No	No	No	No	No	No	No	No	No	No
339	4	Grade 5 - 8	13 -15 years	First	Yes	4	5 and below	Junior Education complete	illiterate	Petit-trade/trader	No	Yes	No	No	Clean	No	Not eating at all	No	Yes	No	No	Good	Yes	Yes	Yes	Kiss and leave it	Private tap	Private/ latrine with roof and wall(Conventional Improved Pit Laterine-used by only the family members)	Yes	No	No	Yes	No	No	No	No	No	No	No	No	No	No	No	No	No
340	4	Grade 5 - 8	13 -15 years	First	Yes	7	6 and above	illiterate	illiterate	Govt/NGO Employee	No	Yes	No	No	Clean	Yes	Not washing regularly	Yes	Yes	No	No	Good	No	Yes	Yes	Kiss and leave it	Private tap	Private/ latrine with roof and wall(Conventional Improved Pit Laterine-used by only the family members)	Yes	No	No	Yes	No	No	No	No	No	No	No	No	No	No	No	No	No
341	4	Grade 5 - 8	13 -15 years	First	Yes	7	6 and above	illiterate	College diploma and above	Govt/NGO Employee	Yes	Yes	No	No	Clean	Yes	Not washing regularly	Yes	Yes	No	No	Good	No	Yes	Yes	Kiss and leave it	Private tap	Private/ latrine with roof and wall(Conventional Improved Pit Laterine-used by only the family members)	Yes	Yes	No	Yes	No	No	No	No	No	No	No	No	No	No	No	No	No
342	4	Grade 5 - 8	10 -12 years	First	No	6	6 and above	College diploma and above	Junior Education complete	Farmer	No	No	No	No	Clean	Yes	Not washing regularly	Yes	Yes	No	No	Good	No	No	Yes	Kiss and leave it	Private tap	Private/ latrine with roof and wall(Conventional Improved Pit Laterine-used by only the family members)	Yes	No	No	Yes	Yes	S. stercoralis	Yes	No	No	No	No	No	No	No	No	Yes	Helminths
343	4	Grade 5 - 8	13 -15 years	Non-First	No	6	6 and above	illiterate	College diploma and above	Govt/NGO Employee	No	No	Yes	Yes	Clean	Yes	Not washing regularly	Yes	Yes	Yes	No	Good	No	Yes	Yes	Kiss and leave it	Public tap	Private/ latrine with roof and wall(Conventional Improved Pit Laterine-used by only the family members)	Yes	Yes	No	Yes	No	No	No	No	No	No	No	No	No	No	No	No	No
344	4	Grade 5 - 8	13 -15 years	First	Yes	4	5 and below	illiterate	Junior Education complete	Govt/NGO Employee	No	No	Yes	Yes	Clean	Yes	Not washing regularly	Yes	Yes	No	Yes	Good	Yes	Yes	Yes	Cleaning and eating	Public tap	Temporary pits in the home yard	No	Yes	Yes	Yes	No	No	No	No	No	No	No	No	No	No	No	No	No
345	4	Grade 5 - 8	13 -15 years	Non-First	Yes	4	5 and below	Secondary Education complete	illiterate	Govt/NGO Employee	Yes	No	Yes	Yes	Clean	No	Not eating at all	Yes	Yes	No	No	Good	No	Yes	Yes	Ignore it	Private tap	Private/ latrine with roof and wall(Conventional Improved Pit Laterine-used by only the family members)	Yes	Yes	No	Yes	No	No	No	No	No	No	No	No	No	No	No	No	No
346	4	Grade 5 - 8	13 -15 years	Non-First	Yes	8	6 and above	Read and write only	illiterate	Govt/NGO Employee	No	No	Yes	No	Uncleanned	Yes	Not washing regularly	Yes	Yes	No	Yes	Good	No	Yes	Yes	Kiss and leave it	Public tap	Private/ latrine with roof and wall(Conventional Improved Pit Laterine-used by only the family members)	No	No	No	Yes	Yes	H. nana	Yes	No	No	No	No	No	No	No	Yes	No	Helminths
347	4	Grade 5 - 8	13 -15 years	Non-First	Yes	4	5 and below	Junior Education complete	Read and write only	Govt/NGO Employee	No	No	Yes	Yes	Clean	Yes	Washing regularly	No	Yes	No	No	Good	Yes	Yes	Yes	Kiss and leave it	Private tap	Private/ latrine with roof and wall(Conventional Improved Pit Laterine-used by only the family members)	Yes	No	No	Yes	No	No	No	No	No	No	No	No	No	No	No	No	No
348	4	Grade 5 - 8	13 -15 years	First	Yes	8	6 and above	Read and write only	Secondary Education complete	Petit-trade/trader	No	Yes	No	No	Uncleanned	No	Not eating at all	No	Yes	No	No	Good	No	No	Yes	Kiss and leave it	Private tap	Private/ latrine with roof and wall(Conventional Improved Pit Laterine-used by only the family members)	Yes	No	No	Yes	Yes	E. histolytica	No	Yes	No	No	Yes	No	No	No	No	No	Protozoa
349	4	Grade 5 - 8	10 -12 years	Non-First	Yes	8	6 and above	Read and write only	Read and write only	Govt/NGO Employee	No	Yes	No	No	Uncleanned	Yes	Washing regularly	No	Yes	No	Yes	Good	Yes	Yes	Yes	Ignore it	Private tap	Private/ latrine with roof and wall(Conventional Improved Pit Laterine-used by only the family members)	Yes	Yes	Yes	Yes	Yes	A. lumbricoidis	Yes	No	No	Yes	No	No	No	No	No	No	Helminths
350	4	Grade 5 - 8	13 -15 years	First	Yes	4	5 and below	Secondary Education complete	College diploma and above	Petit-trade/trader	No	No	No	No	Clean	Yes	Washing regularly	No	No	No	No	Good	Yes	No	Yes	Ignore it	Private tap	Private/ latrine with roof and wall(Conventional Improved Pit Laterine-used by only the family members)	No	Yes	Yes	Yes	No	No	No	No	No	No	No	No	No	No	No	No	No
351	4	Grade 5 - 8	13 -15 years	First	Yes	3	5 and below	Junior Education complete	College diploma and above	Govt/NGO Employee	No	No	Yes	Yes	Clean	Yes	Washing regularly	No	Yes	No	No	Good	Yes	Yes	No	Kiss and leave it	Private tap	Private/ latrine with roof and wall(Conventional Improved Pit Laterine-used by only the family members)	No	No	No	Yes	No	No	No	No	No	No	No	No	No	No	No	No	No
352	4	Grade 5 - 8	13 -15 years	First	Yes	4	5 and below	illiterate	College diploma and above	Petit-trade/trader	Yes	No	Yes	Yes	Clean	No	Not eating at all	No	Yes	No	No	Good	Yes	Yes	Yes	Kiss and leave it	Private tap	Private/ latrine with roof and wall(Conventional Improved Pit Laterine-used by only the family members)	No	Yes	Yes	Yes	No	No	No	No	No	No	No	No	No	No	No	No	No
353	4	Grade 5 - 8	13 -15 years	Non-First	Yes	6	6 and above	illiterate	illiterate	Petit-trade/trader	No	No	Yes	Yes	Clean	Yes	Washing regularly	Yes	Yes	No	Yes	Good	Yes	Yes	Yes	Ignore it	Private tap	Private/ latrine with roof and wall(Conventional Improved Pit Laterine-used by only the family members)	No	Yes	Yes	Yes	No	No	No	No	No	No	No	No	No	No	No	No	No
354	4	Grade 5 - 8	13 -15 years	Non-First	Yes	5	5 and below	Junior Education complete	College diploma and above	Petit-trade/trader	Yes	No	Yes	Yes	Clean	Yes	Not washing regularly	Yes	Yes	No	Yes	Good	Yes	Yes	Yes	Ignore it	Private tap	Private/ latrine with roof and wall(Conventional Improved Pit Laterine-used by only the family members)	No	No	No	Yes	No	No	No	No	No	No	No	No	No	No	No	No	No
355	4	Grade 5 - 8	13 -15 years	Non-First	Yes	5	5 and below	Read and write only	College diploma and above	Petit-trade/trader	Yes	No	Yes	Yes	Clean	Yes	Not washing regularly	No	No	No	No	Good	Yes	Yes	Yes	Cleaning and eating	Public tap	Private/ latrine with roof and wall(Conventional Improved Pit Laterine-used by only the family members)	No	No	No	Yes	No	No	No	No	No	No	No	No	No	No	No	No	No
356	4	Grade 5 - 8	13 -15 years	Non-First	Yes	4	5 and below	illiterate	Read and write only	Petit-trade/trader	Yes	Yes	No	Yes	Uncleanned	No	Not eating at all	No	Yes	No	No	Good	Yes	Yes	Yes	Ignore it	Private tap	Private/ latrine with roof and wall(Conventional Improved Pit Laterine-used by only the family members)	Yes	No	Yes	Yes	No	No	No	No	No	No	No	No	No	No	No	No	No
357	4	Grade 5 - 8	13 -15 years	First	Yes	3	5 and below	Read and write only	Read and write only	Govt/NGO Employee	No	No	No	No	Uncleanned	No	Not eating at all	No	Yes	No	Yes	Good	Yes	No	Yes	Kiss and leave it	Public tap	Private/ latrine with roof and wall(Conventional Improved Pit Laterine-used by only the family members)	No	Yes	Yes	Yes	Yes	E. histolytica	No	Yes	No	No	Yes	No	No	No	No	No	Protozoa
358	4	Grade 5 - 8	13 -15 years	Non-First	Yes	6	6 and above	Secondary Education complete	College diploma and above	Govt/NGO Employee	No	No	No	Yes	Clean	No	Not eating at all	Yes	Yes	No	Yes	Good	Yes	Yes	Yes	Cleaning and eating	Private tap	Private/ latrine with roof and wall(Conventional Improved Pit Laterine-used by only the family members)	Yes	No	Yes	Yes	No	No	No	No	No	No	No	No	No	No	No	No	No
359	4	Grade 5 - 8	13 -15 years	Non-First	No	5	5 and below	illiterate	Read and write only	Petit-trade/trader	Yes	No	No	Yes	Uncleanned	No	Not eating at all	No	Yes	No	No	Good	No	No	No	Kiss and leave it	Private tap	Private/ latrine with roof and wall(Conventional Improved Pit Laterine-used by only the family members)	Yes	No	No	Yes	No	No	No	No	No	No	No	No	No	No	No	No	No
360	4	Grade 1 - 4	6 - 9 years	First	No	6	6 and above	Secondary Education complete	College diploma and above	Govt/NGO Employee	Yes	No	No	Yes	Uncleanned	No	Not eating at all	Yes	Yes	No	No	Good	Yes	No	No	Kiss and leave it	Private tap	Private/ latrine with roof and wall(Conventional Improved Pit Laterine-used by only the family members)	No	No	Yes	Yes	No	No	No	No	No	No	No	No	No	No	No	No	No
361	4	Grade 5 - 8	13 -15 years	Non-First	Yes	4	5 and below	illiterate	Secondary Education complete	Manual Work	Yes	No	No	Yes	Uncleanned	No	Not eating at all	No	Yes	No	Yes	Good	Yes	Yes	Yes	Kiss and leave it	Private tap	Private/ latrine with roof and wall(Conventional Improved Pit Laterine-used by only the family members)	Yes	No	Yes	Yes	No	No	No	No	No	No	No	No	No	No	No	No	No
362	4	Grade 5 - 8	13 -15 years	Non-First	No	8	6 and above	Read and write only	illiterate	Farmer	Yes	No	No	No	Uncleanned	Yes	Washing regularly	No	Yes	No	Yes	Good	Yes	Yes	Yes	Kiss and leave it	Stream	Temporary pits in the home yard	Yes	Yes	Yes	Yes	Yes	E. histolytica	No	Yes	No	No	Yes	No	No	No	No	No	Protozoa
363	4	Grade 5 - 8	13 -15 years	Non-First	Yes	8	6 and above	Read and write only	Read and write only	Petit-trade/trader	No	No	No	No	Uncleanned	No	Not eating at all	Yes	Yes	No	Yes	Good	Yes	Yes	Yes	Kiss and leave it	Stream	Temporary pits in the home yard	No	Yes	Yes	Yes	Yes	A. lumbricoidis	Yes	No	No	Yes	No	No	No	No	No	No	Helminths
364	4	Grade 5 - 8	13 -15 years	Non-First	Yes	4	5 and below	illiterate	Secondary Education complete	Govt/NGO Employee	Yes	Yes	No	Yes	Uncleanned	Yes	Washing regularly	No	Yes	No	Yes	Good	No	Yes	Yes	Kiss and leave it	Private tap	Common/ latrine with roof and wall(Conventional Improved Pit Laterine-used by Public)	No	No	No	Yes	No	No	No	No	No	No	No	No	No	No	No	No	No
365	4	Grade 5 - 8	13 -15 years	Non-First	No	6	6 and above	Read and write only	illiterate	Govt/NGO Employee	No	No	No	No	Uncleanned	No	Not eating at all	Yes	Yes	Yes	Yes	Good	Yes	Yes	No	Kiss and leave it	Stream	Temporary pits in the home yard	Yes	No	No	Yes	Yes	E. histolytica	No	Yes	No	No	Yes	No	No	No	No	No	Protozoa
366	4	Grade 5 - 8	13 -15 years	Non-First	Yes	4	5 and below	College diploma and above	Junior Education complete	Petit-trade/trader	Yes	Yes	No	No	Clean	No	Not eating at all	No	No	Yes	Yes	Good	Yes	Yes	Yes	Ignore it	Private tap	Private/ latrine with roof and wall(Conventional Improved Pit Laterine-used by only the family members)	No	Yes	No	Yes	Yes	Hookworm	Yes	No	No	No	No	No	Yes	No	No	No	Helminths
367	4	Grade 5 - 8	13 -15 years	Non-First	Yes	7	6 and above	Junior Education complete	Read and write only	Petit-trade/trader	No	No	No	No	Uncleanned	No	Not eating at all	No	Yes	Yes	No	Good	No	Yes	Yes	Kiss and leave it	Private tap	Private/ latrine with roof and wall(Conventional Improved Pit Laterine-used by only the family members)	Yes	No	Yes	Yes	Yes	Hookworm	Yes	No	No	No	No	No	Yes	No	No	No	Helminths
368	4	Grade 5 - 8	13 -15 years	First	Yes	6	6 and above	Junior Education complete	Read and write only	Petit-trade/trader	No	Yes	No	No	Clean	No	Not eating at all	No	Yes	Yes	No	Good	No	Yes	Yes	Kiss and leave it	Private tap	Temporary pits in the home yard	Yes	Yes	No	Yes	Yes	Hookworm	Yes	No	No	No	No	No	Yes	No	No	No	Helminths
369	4	Grade 5 - 8	10 -12 years	Non-First	Yes	7	6 and above	Read and write only	illiterate	Petit-trade/trader	Yes	No	No	No	Uncleanned	No	Not eating at all	No	Yes	No	No	Poor	No	No	Yes	Kiss and leave it	Private tap	Private/ latrine with roof and wall(Conventional Improved Pit Laterine-used by only the family members)	No	No	Yes	Yes	Yes	A. lumbricoidis	Yes	No	No	Yes	No	No	No	No	No	No	Helminths
370	4	Grade 5 - 8	10 -12 years	Non-First	Yes	5	5 and below	Junior Education complete	illiterate	Petit-trade/trader	No	No	No	Yes	Clean	No	Not eating at all	Yes	Yes	No	No	Good	Yes	Yes	Yes	Kiss and leave it	Private tap	Private/ latrine with roof and wall(Conventional Improved Pit Laterine-used by only the family members)	Yes	No	Yes	Yes	No	No	No	No	No	No	No	No	No	No	No	No	No
371	4	Grade 5 - 8	10 -12 years	First	Yes	7	6 and above	Read and write only	Secondary Education complete	Petit-trade/trader	No	No	Yes	No	Uncleanned	No	Not eating at all	No	Yes	No	Yes	Poor	No	Yes	Yes	Cleaning and eating	Private tap	Private/ latrine with roof and wall(Conventional Improved Pit Laterine-used by only the family members)	Yes	Yes	Yes	Yes	Yes	E. histolytica	No	Yes	No	No	Yes	No	No	No	No	No	Protozoa
372	4	Grade 5 - 8	13 -15 years	Non-First	Yes	9	6 and above	Read and write only	Read and write only	Manual Work	No	No	Yes	No	Uncleanned	Yes	Washing regularly	Yes	Yes	No	No	Poor	Yes	No	Yes	Kiss and leave it	Private tap	Private/ latrine with roof and wall(Conventional Improved Pit Laterine-used by only the family members)	No	No	No	Yes	Yes	E. histolytica	No	Yes	No	No	Yes	No	No	No	No	No	Protozoa
373	4	Grade 5 - 8	13 -15 years	First	Yes	3	5 and below	illiterate	College diploma and above	Govt/NGO Employee	No	No	No	Yes	Uncleanned	No	Not eating at all	Yes	Yes	No	Yes	Good	Yes	Yes	Yes	Kiss and leave it	Private tap	Private/ latrine with roof and wall(Conventional Improved Pit Laterine-used by only the family members)	Yes	Yes	Yes	No	No	No	No	No	No	No	No	No	No	No	No	No	No
374	4	Grade 1 - 4	6 - 9 years	Non-First	Yes	4	5 and below	College diploma and above	College diploma and above	Petit-trade/trader	Yes	No	No	Yes	Uncleanned	Yes	Washing regularly	Yes	Yes	Yes	Yes	Good	Yes	Yes	Yes	Ignore it	Private tap	Private/ latrine with roof and wall(Conventional Improved Pit Laterine-used by only the family members)	No	Yes	No	No	No	No	No	No	No	No	No	No	No	No	No	No	No
375	4	Grade 1 - 4	6 - 9 years	Non-First	Yes	8	6 and above	Read and write only	Read and write only	Manual Work	Yes	Yes	No	No	Uncleanned	Yes	Washing regularly	Yes	Yes	No	Yes	Poor	Yes	Yes	Yes	Kiss and leave it	Private tap	Private/ latrine with roof and wall(Conventional Improved Pit Laterine-used by only the family members)	No	Yes	Yes	Yes	Yes	A. lumbricoidis	Yes	No	No	Yes	No	No	No	No	No	No	Helminths
376	4	Grade 1 - 4	6 - 9 years	First	No	6	6 and above	Read and write only	illiterate	Petit-trade/trader	Yes	Yes	No	No	Uncleanned	Yes	Not washing regularly	Yes	Yes	No	Yes	Poor	Yes	Yes	Yes	Ignore it	Private tap	Private/ latrine with roof and wall(Conventional Improved Pit Laterine-used by only the family members)	No	Yes	Yes	Yes	Yes	A. lumbricoidis	Yes	No	No	Yes	No	No	No	No	No	No	Helminths
377	4	Grade 1 - 4	10 -12 years	Non-First	Yes	5	5 and below	illiterate	Read and write only	Govt/NGO Employee	No	No	No	Yes	Clean	No	Not eating at all	No	Yes	No	No	Good	No	No	Yes	Kiss and leave it	Private tap	Private/ latrine with roof and wall(Conventional Improved Pit Laterine-used by only the family members)	No	Yes	No	No	No	No	No	No	No	No	No	No	No	No	No	No	No
378	4	Grade 1 - 4	6 - 9 years	Non-First	Yes	6	6 and above	illiterate	Secondary Education complete	Petit-trade/trader	No	No	No	Yes	Clean	No	Not eating at all	Yes	Yes	No	Yes	Good	No	Yes	Yes	Kiss and leave it	Private tap	Private/ latrine with roof and wall(Conventional Improved Pit Laterine-used by only the family members)	No	Yes	Yes	No	No	No	No	No	No	No	No	No	No	No	No	No	No
379	4	Grade 1 - 4	6 - 9 years	Non-First	Yes	4	5 and below	illiterate	illiterate	Petit-trade/trader	Yes	No	No	No	Uncleanned	No	Not eating at all	No	Yes	No	No	Poor	Yes	Yes	Yes	Ignore it	Private tap	Private/ latrine with roof and wall(Conventional Improved Pit Laterine-used by only the family members)	Yes	Yes	Yes	Yes	Yes	H. nana	Yes	No	No	No	No	No	No	No	Yes	No	Helminths
380	4	Grade 1 - 4	6 - 9 years	First	Yes	8	6 and above	Read and write only	Secondary Education complete	Farmer	Yes	No	No	No	Uncleanned	No	Not eating at all	No	Yes	No	No	Poor	No	No	No	Cleaning and eating	Private tap	Private/ latrine with roof and wall(Conventional Improved Pit Laterine-used by only the family members)	Yes	Yes	Yes	Yes	Yes	A. lumbricoidis	Yes	No	No	Yes	No	No	No	No	No	No	Helminths
381	4	Grade 1 - 4	6 - 9 years	First	Yes	6	6 and above	Read and write only	Junior Education complete	Petit-trade/trader	No	No	No	No	Uncleanned	No	Not eating at all	No	Yes	No	No	Poor	No	No	No	Cleaning and eating	Stream	Temporary pits in the home yard	Yes	No	Yes	Yes	Yes	E. histolytica	No	Yes	No	No	Yes	No	No	No	No	No	Protozoa
382	4	Grade 1 - 4	6 - 9 years	Non-First	Yes	6	6 and above	Junior Education complete	Read and write only	Manual Work	No	Yes	No	No	Uncleanned	No	Not eating at all	Yes	Yes	No	No	Poor	Yes	Yes	Yes	Cleaning and eating	Private tap	Private/ latrine with roof and wall(Conventional Improved Pit Laterine-used by only the family members)	No	Yes	Yes	Yes	Yes	E. histolytica	No	Yes	No	No	Yes	No	No	No	No	No	Protozoa
383	4	Grade 1 - 4	6 - 9 years	First	No	4	5 and below	Read and write only	College diploma and above	Govt/NGO Employee	Yes	Yes	No	Yes	Uncleanned	No	Not eating at all	Yes	Yes	No	No	Good	Yes	Yes	Yes	Ignore it	Private tap	Private/ latrine with roof and wall(Conventional Improved Pit Laterine-used by only the family members)	No	Yes	Yes	No	No	No	No	No	No	No	No	No	No	No	No	No	No
384	4	Grade 1 - 4	10 -12 years	First	Yes	6	6 and above	College diploma and above	Read and write only	Petit-trade/trader	Yes	No	No	Yes	Clean	Yes	Washing regularly	No	Yes	No	Yes	Good	Yes	Yes	Yes	Ignore it	Private tap	Private/ latrine with roof and wall(Conventional Improved Pit Laterine-used by only the family members)	No	Yes	Yes	No	No	No	No	No	No	No	No	No	No	No	No	No	No
385	4	Grade 1 - 4	6 - 9 years	Non-First	Yes	7	6 and above	Read and write only	Read and write only	Manual Work	No	No	No	Yes	Clean	No	Not eating at all	No	Yes	No	No	Good	No	Yes	No	Kiss and leave it	Private tap	Common/ latrine with roof and wall(Conventional Improved Pit Laterine-used by Public)	No	Yes	Yes	No	No	No	No	No	No	No	No	No	No	No	No	No	No
386	4	Grade 1 - 4	6 - 9 years	Non-First	Yes	6	6 and above	Read and write only	Secondary Education complete	Manual Work	No	No	No	No	Uncleanned	No	Not eating at all	No	Yes	No	Yes	Poor	Yes	No	Yes	Cleaning and eating	Stream	Temporary pits in the home yard	No	Yes	Yes	No	Yes	E. histolytica	No	Yes	No	No	Yes	No	No	No	No	No	Protozoa
387	4	Grade 1 - 4	6 - 9 years	Non-First	Yes	5	5 and below	illiterate	illiterate	Manual Work	Yes	Yes	No	No	Uncleanned	Yes	Not washing regularly	Yes	Yes	No	No	Poor	No	Yes	Yes	Cleaning and eating	Private tap	Private/ latrine with roof and wall(Conventional Improved Pit Laterine-used by only the family members)	No	Yes	Yes	Yes	Yes	T. saginata	Yes	No	No	No	No	No	No	Yes	No	No	Helminths
388	4	Grade 1 - 4	6 - 9 years	Non-First	Yes	9	6 and above	illiterate	Read and write only	Petit-trade/trader	Yes	Yes	No	Yes	Uncleanned	No	Not eating at all	Yes	Yes	No	Yes	Poor	No	Yes	Yes	Cleaning and eating	Private tap	Private/ latrine with roof and wall(Conventional Improved Pit Laterine-used by only the family members)	No	No	Yes	Yes	Yes	A. lumbricoidis	Yes	No	No	Yes	No	No	No	No	No	No	Helminths
389	4	Grade 1 - 4	6 - 9 years	Non-First	Yes	8	6 and above	illiterate	illiterate	Petit-trade/trader	No	No	No	No	Clean	No	Not eating at all	Yes	Yes	No	Yes	Poor	Yes	No	Yes	Cleaning and eating	Private tap	Private/ latrine with roof and wall(Conventional Improved Pit Laterine-used by only the family members)	No	Yes	Yes	Yes	Yes	H. nana	Yes	No	No	No	No	No	No	No	Yes	No	Helminths
390	4	Grade 1 - 4	6 - 9 years	Non-First	Yes	6	6 and above	Read and write only	illiterate	Petit-trade/trader	No	No	No	Yes	Clean	No	Not eating at all	No	Yes	No	Yes	Poor	No	No	Yes	Cleaning and eating	Private tap	Private/ latrine with roof and wall(Conventional Improved Pit Laterine-used by only the family members)	No	Yes	Yes	Yes	Yes	H. nana	Yes	No	No	No	No	No	No	No	Yes	No	Helminths
391	4	Grade 1 - 4	6 - 9 years	Non-First	No	6	6 and above	illiterate	Junior Education complete	Petit-trade/trader	No	No	No	No	Uncleanned	Yes	Washing regularly	Yes	No	No	No	Poor	No	No	No	Cleaning and eating	Private tap	Private/ latrine with roof and wall(Conventional Improved Pit Laterine-used by only the family members)	No	Yes	Yes	Yes	Yes	Hookworm	Yes	No	No	No	No	No	Yes	No	No	No	Helminths
392	4	Grade 1 - 4	6 - 9 years	Non-First	Yes	7	6 and above	Junior Education complete	Read and write only	Manual Work	Yes	No	No	No	Uncleanned	Yes	Washing regularly	No	Yes	No	Yes	Poor	Yes	Yes	Yes	Kiss and leave it	Private tap	Private/ latrine with roof and wall(Conventional Improved Pit Laterine-used by only the family members)	No	Yes	Yes	Yes	Yes	A. lumbricoidis	Yes	No	No	Yes	No	No	No	No	No	No	Helminths
393	4	Grade 1 - 4	6 - 9 years	Non-First	Yes	7	6 and above	illiterate	illiterate	Petit-trade/trader	Yes	No	No	Yes	Uncleanned	Yes	Washing regularly	No	Yes	No	No	Poor	Yes	No	Yes	Kiss and leave it	Private tap	Private/ latrine with roof and wall(Conventional Improved Pit Laterine-used by only the family members)	No	Yes	Yes	Yes	Yes	H. nana	Yes	No	No	No	No	No	No	No	Yes	No	Helminths
394	4	Grade 1 - 4	6 - 9 years	Non-First	Yes	9	6 and above	illiterate	illiterate	Govt/NGO Employee	Yes	No	No	No	Uncleanned	No	Not eating at all	Yes	Yes	No	No	Poor	No	No	Yes	Kiss and leave it	Private tap	Private/ latrine with roof and wall(Conventional Improved Pit Laterine-used by only the family members)	No	Yes	Yes	Yes	Yes	E. histolytica	No	Yes	No	No	Yes	No	No	No	No	No	Protozoa
395	4	Grade 1 - 4	6 - 9 years	Non-First	Yes	3	5 and below	College diploma and above	College diploma and above	Manual Work	Yes	Yes	No	Yes	Uncleanned	No	Not eating at all	No	Yes	No	No	Good	Yes	No	Yes	Ignore it	Private tap	Private/ latrine with roof and wall(Conventional Improved Pit Laterine-used by only the family members)	No	Yes	No	Yes	No	No	No	No	No	No	No	No	No	No	No	No	No
396	4	Grade 1 - 4	6 - 9 years	Non-First	Yes	6	6 and above	Read and write only	Secondary Education complete	Govt/NGO Employee	Yes	No	No	No	Uncleanned	Yes	Washing regularly	No	Yes	Yes	No	Poor	No	No	Yes	Kiss and leave it	Public tap	Temporary pits in the home yard	No	Yes	No	Yes	Yes	A. lumbricoidis	Yes	No	No	Yes	No	No	No	No	No	No	Helminths
397	4	Grade 1 - 4	6 - 9 years	Non-First	Yes	3	5 and below	Secondary Education complete	College diploma and above	Govt/NGO Employee	No	Yes	No	Yes	Clean	No	Not eating at all	No	Yes	No	No	Good	Yes	No	Yes	Ignore it	Private tap	Private/ latrine with roof and wall(Conventional Improved Pit Laterine-used by only the family members)	Yes	Yes	Yes	Yes	No	No	No	No	No	No	No	No	No	No	No	No	No
398	4	Grade 1 - 4	6 - 9 years	Non-First	Yes	5	5 and below	Secondary Education complete	Read and write only	Govt/NGO Employee	No	Yes	No	Yes	Uncleanned	No	Not eating at all	Yes	Yes	No	No	Poor	Yes	No	Yes	Kiss and leave it	Stream	Temporary pits in the home yard	No	Yes	Yes	Yes	Yes	A. lumbricoidis+E. histolytica	No	No	Yes	No	No	No	No	No	No	No	Coinfection
399	4	Grade 1 - 4	6 - 9 years	First	Yes	7	6 and above	College diploma and above	College diploma and above	Manual Work	No	Yes	No	Yes	Clean	No	Not eating at all	Yes	Yes	No	Yes	Good	Yes	Yes	Yes	Ignore it	Private tap	Private/ latrine with roof and wall(Conventional Improved Pit Laterine-used by only the family members)	Yes	Yes	Yes	Yes	No	No	No	No	No	No	No	No	No	No	No	No	No
400	4	Grade 1 - 4	6 - 9 years	Non-First	Yes	5	5 and below	Secondary Education complete	Read and write only	Manual Work	Yes	No	No	Yes	Clean	No	Not eating at all	No	Yes	No	No	Poor	No	No	Yes	Ignore it	Private tap	Private/ latrine with roof and wall(Conventional Improved Pit Laterine-used by only the family members)	No	Yes	No	Yes	Yes	E. histolytica	No	Yes	No	No	Yes	No	No	No	No	No	Protozoa
401	4	Grade 1 - 4	6 - 9 years	Non-First	Yes	6	6 and above	illiterate	Read and write only	Manual Work	No	No	Yes	Yes	Clean	No	Not eating at all	No	Yes	No	No	Poor	No	No	Yes	Kiss and leave it	Private tap	Private/ latrine with roof and wall(Conventional Improved Pit Laterine-used by only the family members)	Yes	Yes	No	Yes	Yes	E. histolytica	No	Yes	No	No	Yes	No	No	No	No	No	Protozoa
402	4	Grade 1 - 4	6 - 9 years	First	No	4	5 and below	Read and write only	College diploma and above	Manual Work	No	Yes	No	Yes	Uncleanned	No	Not eating at all	No	Yes	No	Yes	Good	No	No	Yes	Ignore it	Private tap	Private/ latrine with roof and wall(Conventional Improved Pit Laterine-used by only the family members)	Yes	Yes	Yes	Yes	No	No	No	No	No	No	No	No	No	No	No	No	No
403	4	Grade 1 - 4	6 - 9 years	Non-First	Yes	4	5 and below	Read and write only	illiterate	Manual Work	No	Yes	No	No	Uncleanned	No	Not eating at all	Yes	Yes	No	Yes	Poor	No	Yes	Yes	Kiss and leave it	Private tap	Private/ latrine with roof and wall(Conventional Improved Pit Laterine-used by only the family members)	No	Yes	No	Yes	Yes	A. lumbricoidis	Yes	No	No	Yes	No	No	No	No	No	No	Helminths
404	4	Grade 1 - 4	6 - 9 years	First	Yes	4	5 and below	Read and write only	Read and write only	Manual Work	No	Yes	No	Yes	Uncleanned	No	Not eating at all	No	Yes	No	Yes	Poor	Yes	No	Yes	Kiss and leave it	Private tap	Private/ latrine with roof and wall(Conventional Improved Pit Laterine-used by only the family members)	No	Yes	Yes	Yes	Yes	E. histolytica	No	Yes	No	No	Yes	No	No	No	No	No	Protozoa
405	4	Grade 1 - 4	6 - 9 years	First	Yes	4	5 and below	Secondary Education complete	College diploma and above	Petit-trade/trader	No	No	No	Yes	Clean	No	Not eating at all	Yes	Yes	No	Yes	Good	No	Yes	Yes	Kiss and leave it	Private tap	Private/ latrine with roof and wall(Conventional Improved Pit Laterine-used by only the family members)	No	Yes	Yes	Yes	No	No	No	No	No	No	No	No	No	No	No	No	No
406	4	Grade 1 - 4	6 - 9 years	Non-First	Yes	6	6 and above	illiterate	illiterate	Petit-trade/trader	Yes	Yes	No	Yes	Uncleanned	No	Not eating at all	Yes	Yes	Yes	Yes	Poor	Yes	No	Yes	Cleaning and eating	Public tap	Private/ latrine with roof and wall(Conventional Improved Pit Laterine-used by only the family members)	No	No	Yes	Yes	Yes	A. lumbricoidis	Yes	No	No	Yes	No	No	No	No	No	No	Helminths
407	4	Grade 1 - 4	6 - 9 years	Non-First	Yes	7	6 and above	Read and write only	illiterate	Manual Work	Yes	No	No	Yes	Uncleanned	No	Not eating at all	No	Yes	No	No	Poor	No	No	Yes	Cleaning and eating	Private tap	Private/ latrine with roof and wall(Conventional Improved Pit Laterine-used by only the family members)	No	Yes	No	Yes	Yes	E. histolytica	No	Yes	No	No	Yes	No	No	No	No	No	Protozoa
408	4	Grade 1 - 4	6 - 9 years	Non-First	Yes	4	5 and below	Secondary Education complete	College diploma and above	Petit-trade/trader	No	Yes	No	Yes	Clean	No	Not eating at all	Yes	Yes	No	Yes	Good	Yes	Yes	Yes	Kiss and leave it	Private tap	Common/ latrine with roof and wall(Conventional Improved Pit Laterine-used by Public)	Yes	No	No	No	No	No	No	No	No	No	No	No	No	No	No	No	No
409	4	Grade 1 - 4	6 - 9 years	Non-First	Yes	4	5 and below	illiterate	Read and write only	Manual Work	No	No	No	Yes	Uncleanned	No	Not eating at all	No	Yes	No	Yes	Good	No	No	Yes	Ignore it	Private tap	Private/ latrine with roof and wall(Conventional Improved Pit Laterine-used by only the family members)	No	Yes	No	No	No	No	No	No	No	No	No	No	No	No	No	No	No
410	4	Grade 1 - 4	6 - 9 years	Non-First	Yes	3	5 and below	Junior Education complete	Junior Education complete	Petit-trade/trader	No	Yes	No	Yes	Clean	No	Not eating at all	Yes	Yes	No	No	Good	No	Yes	Yes	Kiss and leave it	Public tap	Common/ latrine with roof and wall(Conventional Improved Pit Laterine-used by Public)	No	Yes	No	No	No	No	No	No	No	No	No	No	No	No	No	No	No
411	4	Grade 1 - 4	6 - 9 years	Non-First	Yes	5	5 and below	illiterate	Secondary Education complete	Manual Work	Yes	Yes	No	Yes	Uncleanned	No	Not eating at all	Yes	Yes	No	No	Poor	Yes	No	Yes	Cleaning and eating	Private tap	Common/ latrine with roof and wall(Conventional Improved Pit Laterine-used by Public)	No	Yes	Yes	Yes	Yes	A. lumbricoidis	Yes	No	No	Yes	No	No	No	No	No	No	Helminths
412	4	Grade 1 - 4	6 - 9 years	Non-First	Yes	3	5 and below	illiterate	Secondary Education complete	Govt/NGO Employee	No	Yes	No	Yes	Uncleanned	Yes	Not washing regularly	Yes	Yes	No	Yes	Poor	No	Yes	Yes	Kiss and leave it	Private tap	Common/ latrine with roof and wall(Conventional Improved Pit Laterine-used by Public)	No	Yes	Yes	Yes	Yes	H. nana	Yes	No	No	No	No	No	No	No	Yes	No	Helminths
413	4	Grade 1 - 4	10 -12 years	Non-First	Yes	6	6 and above	College diploma and above	College diploma and above	Petit-trade/trader	Yes	Yes	No	Yes	Uncleanned	No	Not eating at all	No	Yes	No	No	Good	No	No	Yes	Kiss and leave it	Private tap	Private/ latrine with roof and wall(Conventional Improved Pit Laterine-used by only the family members)	No	No	Yes	Yes	No	No	No	No	No	No	No	No	No	No	No	No	No
414	4	Grade 1 - 4	6 - 9 years	Non-First	Yes	5	5 and below	illiterate	Secondary Education complete	Petit-trade/trader	No	No	No	Yes	Uncleanned	No	Not eating at all	No	Yes	No	No	Poor	No	No	No	Cleaning and eating	Private tap	Common/ latrine with roof and wall(Conventional Improved Pit Laterine-used by Public)	Yes	No	Yes	No	Yes	A. lumbricoidis	Yes	No	No	Yes	No	No	No	No	No	No	Helminths
415	4	Grade 1 - 4	10 -12 years	Non-First	Yes	4	5 and below	illiterate	College diploma and above	Farmer	No	No	No	Yes	Clean	No	Not eating at all	No	Yes	No	No	Good	No	No	No	Kiss and leave it	Private tap	Private/ latrine with roof and wall(Conventional Improved Pit Laterine-used by only the family members)	Yes	Yes	No	No	No	No	No	No	No	No	No	No	No	No	No	No	No
416	4	Grade 1 - 4	6 - 9 years	First	Yes	5	5 and below	Secondary Education complete	Secondary Education complete	Manual Work	No	No	No	Yes	Uncleanned	No	Not eating at all	No	Yes	No	No	Poor	No	No	No	Cleaning and eating	Stream	Temporary pits in the home yard	Yes	No	No	No	Yes	E. histolytica	No	Yes	No	No	Yes	No	No	No	No	No	Protozoa
417	4	Grade 1 - 4	10 -12 years	Non-First	Yes	4	5 and below	Junior Education complete	Secondary Education complete	Petit-trade/trader	Yes	Yes	No	Yes	Uncleanned	Yes	Washing regularly	No	Yes	No	Yes	Good	Yes	No	Yes	Kiss and leave it	Private tap	Private/ latrine with roof and wall(Conventional Improved Pit Laterine-used by only the family members)	No	Yes	Yes	No	No	No	No	No	No	No	No	No	No	No	No	No	No
418	4	Grade 1 - 4	10 -12 years	First	Yes	8	6 and above	illiterate	Secondary Education complete	Petit-trade/trader	Yes	Yes	No	Yes	Uncleanned	Yes	Not washing regularly	No	Yes	No	No	Good	Yes	Yes	Yes	Kiss and leave it	Private tap	Private/ latrine with roof and wall(Conventional Improved Pit Laterine-used by only the family members)	No	Yes	Yes	No	No	No	No	No	No	No	No	No	No	No	No	No	No
419	4	Grade 1 - 4	10 -12 years	Non-First	Yes	4	5 and below	illiterate	College diploma and above	Manual Work	No	No	No	Yes	Uncleanned	No	Not eating at all	No	Yes	No	No	Good	Yes	Yes	Yes	Kiss and leave it	Public tap	Common/ latrine with roof and wall(Conventional Improved Pit Laterine-used by Public)	Yes	No	Yes	No	No	No	No	No	No	No	No	No	No	No	No	No	No
420	4	Grade 1 - 4	10 -12 years	First	No	4	5 and below	Read and write only	College diploma and above	Petit-trade/trader	No	Yes	No	Yes	Uncleanned	No	Not eating at all	No	Yes	No	No	Good	No	No	No	Kiss and leave it	Private tap	Private/ latrine with roof and wall(Conventional Improved Pit Laterine-used by only the family members)	Yes	Yes	Yes	No	No	No	No	No	No	No	No	No	No	No	No	No	No
421	4	Grade 1 - 4	6 - 9 years	First	Yes	4	5 and below	illiterate	Secondary Education complete	Petit-trade/trader	No	No	Yes	Yes	Uncleanned	No	Not eating at all	No	Yes	No	No	Poor	Yes	Yes	Yes	Cleaning and eating	Private tap	Common/ latrine with roof and wall(Conventional Improved Pit Laterine-used by Public)	Yes	Yes	Yes	No	Yes	A. lumbricoidis	Yes	No	No	Yes	No	No	No	No	No	No	Helminths
422	4	Grade 1 - 4	10 -12 years	Non-First	Yes	3	5 and below	Secondary Education complete	Read and write only	Manual Work	No	No	Yes	Yes	Clean	Yes	Not washing regularly	No	Yes	No	Yes	Good	Yes	Yes	Yes	Kiss and leave it	Private tap	Common/ latrine with roof and wall(Conventional Improved Pit Laterine-used by Public)	No	Yes	Yes	No	No	No	No	No	No	No	No	No	No	No	No	No	No
423	4	Grade 1 - 4	6 - 9 years	First	Yes	5	5 and below	Read and write only	Secondary Education complete	Petit-trade/trader	Yes	No	No	No	Uncleanned	No	Not eating at all	No	Yes	No	Yes	Poor	Yes	Yes	Yes	Cleaning and eating	Public tap	Common/ latrine with roof and wall(Conventional Improved Pit Laterine-used by Public)	No	Yes	Yes	Yes	Yes	A. lumbricoidis	Yes	No	No	Yes	No	No	No	No	No	No	Helminths
424	4	Grade 1 - 4	6 - 9 years	Non-First	Yes	5	5 and below	illiterate	illiterate	Petit-trade/trader	Yes	Yes	No	Yes	Uncleanned	Yes	Not washing regularly	No	Yes	No	Yes	Poor	Yes	Yes	Yes	Kiss and leave it	Private tap	Common/ latrine with roof and wall(Conventional Improved Pit Laterine-used by Public)	No	Yes	No	Yes	Yes	A. lumbricoidis	Yes	No	No	Yes	No	No	No	No	No	No	Helminths
425	4	Grade 1 - 4	6 - 9 years	Non-First	No	3	5 and below	Junior Education complete	College diploma and above	Farmer	Yes	Yes	No	Yes	Uncleanned	Yes	Not washing regularly	No	Yes	No	No	Good	No	No	Yes	Kiss and leave it	Private tap	Private/ latrine with roof and wall(Conventional Improved Pit Laterine-used by only the family members)	No	Yes	Yes	Yes	No	No	No	No	No	No	No	No	No	No	No	No	No
426	4	Grade 1 - 4	6 - 9 years	Non-First	Yes	7	6 and above	Read and write only	illiterate	Manual Work	No	No	No	Yes	Clean	Yes	Not washing regularly	Yes	Yes	Yes	No	Poor	No	No	Yes	Kiss and leave it	Stream	Temporary pits in the home yard	Yes	Yes	No	Yes	Yes	E. histolytica	No	Yes	No	No	Yes	No	No	No	No	No	Protozoa
427	4	Grade 1 - 4	6 - 9 years	Non-First	No	7	6 and above	Read and write only	Read and write only	Petit-trade/trader	No	Yes	No	Yes	Clean	No	Not eating at all	Yes	Yes	No	Yes	Poor	No	No	Yes	Kiss and leave it	Private tap	Temporary pits in the home yard	No	Yes	No	Yes	Yes	A. lumbricoidis	Yes	No	No	Yes	No	No	No	No	No	No	Helminths
428	4	Grade 1 - 4	10 -12 years	Non-First	Yes	4	5 and below	illiterate	Read and write only	Govt/NGO Employee	No	No	No	Yes	Uncleanned	No	Not eating at all	Yes	Yes	No	No	Good	No	No	Yes	Kiss and leave it	Private tap	Private/ latrine with roof and wall(Conventional Improved Pit Laterine-used by only the family members)	Yes	No	Yes	No	No	No	No	No	No	No	No	No	No	No	No	No	No
429	4	Grade 1 - 4	10 -12 years	Non-First	Yes	4	5 and below	College diploma and above	College diploma and above	Govt/NGO Employee	No	Yes	No	Yes	Clean	No	Not eating at all	No	Yes	No	No	Good	Yes	No	Yes	Ignore it	Private tap	Private/ latrine with roof and wall(Conventional Improved Pit Laterine-used by only the family members)	Yes	Yes	Yes	No	No	No	No	No	No	No	No	No	No	No	No	No	No
430	4	Grade 1 - 4	10 -12 years	Non-First	Yes	6	6 and above	College diploma and above	College diploma and above	Petit-trade/trader	No	Yes	No	Yes	Uncleanned	Yes	Not washing regularly	No	Yes	No	Yes	Good	Yes	Yes	Yes	Kiss and leave it	Private tap	Private/ latrine with roof and wall(Conventional Improved Pit Laterine-used by only the family members)	No	Yes	Yes	No	No	No	No	No	No	No	No	No	No	No	No	No	No
431	4	Grade 1 - 4	6 - 9 years	First	Yes	8	6 and above	Read and write only	illiterate	Petit-trade/trader	No	Yes	No	No	Clean	No	Not eating at all	No	Yes	No	No	Poor	Yes	No	Yes	Kiss and leave it	Private tap	Common/ latrine with roof and wall(Conventional Improved Pit Laterine-used by Public)	No	Yes	No	Yes	Yes	A. lumbricoidis	Yes	No	No	Yes	No	No	No	No	No	No	Helminths
432	4	Grade 1 - 4	6 - 9 years	Non-First	Yes	8	6 and above	Read and write only	illiterate	Petit-trade/trader	No	Yes	No	No	Clean	Yes	Not washing regularly	No	Yes	No	No	Poor	Yes	Yes	Yes	Ignore it	Private tap	Common/ latrine with roof and wall(Conventional Improved Pit Laterine-used by Public)	No	Yes	No	Yes	Yes	A. lumbricoidis	Yes	No	No	Yes	No	No	No	No	No	No	Helminths
433	4	Grade 1 - 4	10 -12 years	Non-First	Yes	5	5 and below	Secondary Education complete	Secondary Education complete	Petit-trade/trader	No	No	No	Yes	Clean	No	Not eating at all	Yes	Yes	No	No	Good	No	No	Yes	Kiss and leave it	Public tap	Common/ latrine with roof and wall(Conventional Improved Pit Laterine-used by Public)	No	Yes	Yes	Yes	No	No	No	No	No	No	No	No	No	No	No	No	No
434	4	Grade 1 - 4	10 -12 years	Non-First	Yes	6	6 and above	Junior Education complete	College diploma and above	Petit-trade/trader	No	Yes	No	Yes	Clean	No	Not eating at all	No	Yes	No	No	Good	No	No	Yes	Kiss and leave it	Public tap	Common/ latrine with roof and wall(Conventional Improved Pit Laterine-used by Public)	Yes	No	Yes	Yes	No	No	No	No	No	No	No	No	No	No	No	No	No
435	4	Grade 1 - 4	6 - 9 years	First	Yes	9	6 and above	Read and write only	illiterate	Petit-trade/trader	No	Yes	No	Yes	Uncleanned	No	Not eating at all	No	Yes	No	Yes	Poor	Yes	Yes	Yes	Ignore it	Private tap	Common/ latrine with roof and wall(Conventional Improved Pit Laterine-used by Public)	No	Yes	Yes	Yes	Yes	A. lumbricoidis	Yes	No	No	Yes	No	No	No	No	No	No	Helminths
436	4	Grade 1 - 4	6 - 9 years	First	Yes	6	6 and above	Read and write only	illiterate	Manual Work	Yes	Yes	No	No	Clean	No	Not eating at all	Yes	Yes	No	Yes	Poor	No	No	Yes	Kiss and leave it	Private tap	Common/ latrine with roof and wall(Conventional Improved Pit Laterine-used by Public)	Yes	Yes	Yes	Yes	Yes	E. histolytica	No	Yes	No	No	Yes	No	No	No	No	No	Protozoa
437	4	Grade 1 - 4	6 - 9 years	Non-First	Yes	5	5 and below	Read and write only	illiterate	Petit-trade/trader	No	Yes	No	No	Clean	No	Not eating at all	No	Yes	No	No	Poor	No	Yes	No	Kiss and leave it	Private tap	Common/ latrine with roof and wall(Conventional Improved Pit Laterine-used by Public)	Yes	No	No	Yes	Yes	E. histolytica	No	Yes	No	No	Yes	No	No	No	No	No	Protozoa
438	4	Grade 1 - 4	6 - 9 years	First	Yes	4	5 and below	Secondary Education complete	illiterate	Manual Work	No	No	No	No	Clean	No	Not eating at all	Yes	Yes	No	No	Poor	No	No	Yes	Ignore it	Private tap	Common/ latrine with roof and wall(Conventional Improved Pit Laterine-used by Public)	Yes	Yes	No	No	Yes	E. histolytica	No	Yes	No	No	Yes	No	No	No	No	No	Protozoa
439	4	Grade 1 - 4	10 -12 years	First	Yes	4	5 and below	Read and write only	College diploma and above	Petit-trade/trader	No	No	No	Yes	Clean	No	Not eating at all	No	Yes	No	Yes	Good	Yes	Yes	Yes	Ignore it	Private tap	Private/ latrine with roof and wall(Conventional Improved Pit Laterine-used by only the family members)	Yes	Yes	No	Yes	No	No	No	No	No	No	No	No	No	No	No	No	No
440	4	Grade 1 - 4	6 - 9 years	First	Yes	7	6 and above	illiterate	illiterate	Petit-trade/trader	No	No	No	No	Uncleanned	Yes	Washing regularly	No	Yes	No	Yes	Poor	No	No	Yes	Ignore it	Private tap	Common/ latrine with roof and wall(Conventional Improved Pit Laterine-used by Public)	Yes	Yes	Yes	Yes	Yes	A. lumbricoidis	Yes	No	No	Yes	No	No	No	No	No	No	Helminths
441	4	Grade 1 - 4	10 -12 years	Non-First	Yes	4	5 and below	Read and write only	illiterate	Farmer	No	No	No	Yes	Uncleanned	Yes	Not washing regularly	No	Yes	No	Yes	Poor	Yes	Yes	Yes	Cleaning and eating	Private tap	Common/ latrine with roof and wall(Conventional Improved Pit Laterine-used by Public)	Yes	No	No	Yes	Yes	H. nana	Yes	No	No	No	No	No	No	No	Yes	No	Helminths
442	4	Grade 5 - 8	10 -12 years	Non-First	No	8	6 and above	Read and write only	illiterate	Petit-trade/trader	Yes	Yes	No	Yes	Uncleanned	No	Not eating at all	No	Yes	No	Yes	Poor	Yes	Yes	Yes	Kiss and leave it	Stream	Temporary pits in the home yard	No	Yes	Yes	Yes	Yes	E. histolytica	No	Yes	No	No	Yes	No	No	No	No	No	Protozoa
443	4	Grade 1 - 4	6 - 9 years	Non-First	Yes	9	6 and above	Secondary Education complete	Junior Education complete	Petit-trade/trader	Yes	Yes	No	Yes	Uncleanned	Yes	Not washing regularly	No	Yes	No	Yes	Poor	Yes	No	Yes	Kiss and leave it	Public tap	Common/ latrine with roof and wall(Conventional Improved Pit Laterine-used by Public)	No	Yes	Yes	Yes	Yes	E. histolytica	No	Yes	No	No	Yes	No	No	No	No	No	Protozoa
444	4	Grade 1 - 4	10 -12 years	Non-First	No	3	5 and below	Junior Education complete	College diploma and above	Govt/NGO Employee	No	Yes	No	Yes	Clean	No	Not eating at all	No	Yes	No	No	Good	Yes	Yes	Yes	Ignore it	Private tap	Private/ latrine with roof and wall(Conventional Improved Pit Laterine-used by only the family members)	No	Yes	Yes	Yes	No	No	No	No	No	No	No	No	No	No	No	No	No
445	4	Grade 1 - 4	6 - 9 years	First	Yes	6	6 and above	College diploma and above	College diploma and above	Petit-trade/trader	No	No	No	Yes	Clean	No	Not eating at all	No	Yes	No	Yes	Good	Yes	No	No	Kiss and leave it	Private tap	Private/ latrine with roof and wall(Conventional Improved Pit Laterine-used by only the family members)	Yes	Yes	Yes	Yes	No	No	No	No	No	No	No	No	No	No	No	No	No
446	4	Grade 1 - 4	10 -12 years	Non-First	Yes	5	5 and below	illiterate	illiterate	Manual Work	No	No	No	Yes	Clean	No	Not eating at all	No	Yes	No	Yes	Poor	Yes	Yes	Yes	Kiss and leave it	Private tap	Common/ latrine with roof and wall(Conventional Improved Pit Laterine-used by Public)	No	Yes	Yes	Yes	Yes	A. lumbricoidis	Yes	No	No	Yes	No	No	No	No	No	No	Helminths
447	4	Grade 5 - 8	10 -12 years	First	Yes	3	5 and below	Junior Education complete	Secondary Education complete	Govt/NGO Employee	Yes	Yes	No	Yes	Uncleanned	Yes	Washing regularly	No	Yes	No	No	Good	Yes	Yes	Yes	Ignore it	Public tap	Common/ latrine with roof and wall(Conventional Improved Pit Laterine-used by Public)	No	No	Yes	No	No	No	No	No	No	No	No	No	No	No	No	No	No
448	4	Grade 1 - 4	10 -12 years	First	Yes	4	5 and below	College diploma and above	College diploma and above	Petit-trade/trader	Yes	Yes	No	Yes	Uncleanned	No	Not eating at all	No	No	No	No	Good	Yes	Yes	Yes	Ignore it	Private tap	Private/ latrine with roof and wall(Conventional Improved Pit Laterine-used by only the family members)	Yes	Yes	Yes	No	No	No	No	No	No	No	No	No	No	No	No	No	No
449	4	Grade 1 - 4	10 -12 years	First	Yes	4	5 and below	illiterate	illiterate	Petit-trade/trader	No	No	No	Yes	Clean	Yes	Not washing regularly	No	Yes	No	Yes	Poor	Yes	Yes	Yes	Kiss and leave it	Private tap	Common/ latrine with roof and wall(Conventional Improved Pit Laterine-used by Public)	Yes	No	No	Yes	Yes	E. histolytica	No	Yes	No	No	Yes	No	No	No	No	No	Protozoa
450	4	Grade 1 - 4	10 -12 years	First	Yes	6	6 and above	Secondary Education complete	Secondary Education complete	Manual Work	No	No	No	Yes	Clean	Yes	Not washing regularly	No	Yes	No	No	Poor	Yes	Yes	Yes	Ignore it	Private tap	Common/ latrine with roof and wall(Conventional Improved Pit Laterine-used by Public)	No	Yes	Yes	Yes	Yes	E. histolytica	No	Yes	No	No	Yes	No	No	No	No	No	Protozoa
451	4	Grade 1 - 4	10 -12 years	Non-First	Yes	9	6 and above	illiterate	Secondary Education complete	Petit-trade/trader	Yes	No	No	Yes	Uncleanned	No	Not eating at all	No	Yes	No	No	Poor	Yes	Yes	No	Kiss and leave it	Private tap	Common/ latrine with roof and wall(Conventional Improved Pit Laterine-used by Public)	Yes	Yes	Yes	Yes	Yes	E. histolytica	No	Yes	No	No	Yes	No	No	No	No	No	Protozoa
452	4	Grade 1 - 4	10 -12 years	Non-First	Yes	3	5 and below	illiterate	Secondary Education complete	Manual Work	No	Yes	No	Yes	Uncleanned	No	Not eating at all	No	Yes	No	Yes	Good	Yes	Yes	No	Kiss and leave it	Private tap	Private/ latrine with roof and wall(Conventional Improved Pit Laterine-used by only the family members)	No	Yes	No	No	No	No	No	No	No	No	No	No	No	No	No	No	No
453	4	Grade 1 - 4	10 -12 years	Non-First	Yes	3	5 and below	Secondary Education complete	illiterate	Manual Work	No	No	No	Yes	Uncleanned	Yes	Not washing regularly	No	Yes	No	No	Good	Yes	Yes	Yes	Kiss and leave it	Private tap	Common/ latrine with roof and wall(Conventional Improved Pit Laterine-used by Public)	Yes	Yes	Yes	No	No	No	No	No	No	No	No	No	No	No	No	No	No
454	4	Grade 1 - 4	10 -12 years	Non-First	Yes	3	5 and below	Secondary Education complete	illiterate	Manual Work	Yes	Yes	No	Yes	Clean	Yes	Not washing regularly	No	No	No	Yes	Good	Yes	Yes	Yes	Kiss and leave it	Private tap	Private/ latrine with roof and wall(Conventional Improved Pit Laterine-used by only the family members)	No	Yes	No	No	No	No	No	No	No	No	No	No	No	No	No	No	No
455	4	Grade 1 - 4	10 -12 years	First	Yes	6	6 and above	illiterate	Secondary Education complete	Farmer	Yes	No	No	No	Uncleanned	No	Not eating at all	No	Yes	No	Yes	Poor	No	Yes	Yes	Kiss and leave it	Private tap	Common/ latrine with roof and wall(Conventional Improved Pit Laterine-used by Public)	No	Yes	Yes	Yes	Yes	A. lumbricoidis	Yes	No	No	Yes	No	No	No	No	No	No	Helminths
456	4	Grade 1 - 4	10 -12 years	First	Yes	5	5 and below	Junior Education complete	Read and write only	Petit-trade/trader	Yes	Yes	No	No	Clean	No	Not eating at all	No	Yes	Yes	No	Good	No	Yes	Yes	Ignore it	Private tap	Common/ latrine with roof and wall(Conventional Improved Pit Laterine-used by Public)	No	No	Yes	No	No	No	No	No	No	No	No	No	No	No	No	No	No
457	4	Grade 1 - 4	6 - 9 years	Non-First	Yes	4	5 and below	illiterate	Secondary Education complete	Petit-trade/trader	Yes	No	No	Yes	Uncleanned	No	Not eating at all	No	Yes	No	No	Poor	Yes	Yes	Yes	Ignore it	Private tap	Common/ latrine with roof and wall(Conventional Improved Pit Laterine-used by Public)	Yes	Yes	No	Yes	Yes	H. nana	Yes	No	No	No	No	No	No	No	Yes	No	Helminths
458	4	Grade 1 - 4	10 -12 years	Non-First	Yes	4	5 and below	illiterate	Read and write only	Petit-trade/trader	Yes	No	No	Yes	Clean	No	Not eating at all	No	Yes	No	No	Good	Yes	Yes	Yes	Ignore it	Public tap	Common/ latrine with roof and wall(Conventional Improved Pit Laterine-used by Public)	Yes	Yes	Yes	No	No	No	No	No	No	No	No	No	No	No	No	No	No
459	4	Grade 5 - 8	10 -12 years	First	Yes	4	5 and below	Secondary Education complete	Secondary Education complete	Farmer	Yes	No	No	Yes	Uncleanned	Yes	Not washing regularly	No	Yes	No	Yes	Poor	Yes	Yes	Yes	Cleaning and eating	Private tap	Common/ latrine with roof and wall(Conventional Improved Pit Laterine-used by Public)	No	Yes	Yes	Yes	Yes	A. lumbricoidis	Yes	No	No	Yes	No	No	No	No	No	No	Helminths
460	4	Grade 1 - 4	10 -12 years	First	Yes	7	6 and above	illiterate	Secondary Education complete	Petit-trade/trader	Yes	No	No	No	Uncleanned	No	Not eating at all	No	Yes	No	Yes	Poor	Yes	Yes	Yes	Ignore it	Stream	Temporary pits in the home yard	No	Yes	Yes	Yes	Yes	A. lumbricoidis	Yes	No	No	Yes	No	No	No	No	No	No	Helminths
461	4	Grade 1 - 4	10 -12 years	First	Yes	3	5 and below	Junior Education complete	Secondary Education complete	Petit-trade/trader	Yes	Yes	No	Yes	Uncleanned	No	Not eating at all	No	Yes	No	No	Good	Yes	Yes	Yes	Ignore it	Public tap	Common/ latrine with roof and wall(Conventional Improved Pit Laterine-used by Public)	No	Yes	Yes	No	No	No	No	No	No	No	No	No	No	No	No	No	No
462	4	Grade 1 - 4	10 -12 years	First	Yes	3	5 and below	Junior Education complete	Read and write only	Manual Work	Yes	Yes	No	Yes	Uncleanned	No	Not eating at all	No	Yes	No	No	Good	Yes	Yes	Yes	Ignore it	Private tap	Common/ latrine with roof and wall(Conventional Improved Pit Laterine-used by Public)	No	Yes	No	No	No	No	No	No	No	No	No	No	No	No	No	No	No
463	4	Grade 1 - 4	10 -12 years	First	Yes	5	5 and below	Read and write only	illiterate	Farmer	No	No	No	No	Clean	Yes	Not washing regularly	No	Yes	Yes	Yes	Poor	Yes	Yes	Yes	Ignore it	Stream	Temporary pits in the home yard	No	No	Yes	Yes	Yes	A. lumbricoidis	Yes	No	No	Yes	No	No	No	No	No	No	Helminths
464	4	Grade 5 - 8	10 -12 years	Non-First	No	5	5 and below	Read and write only	illiterate	Petit-trade/trader	No	No	No	Yes	Clean	No	Not eating at all	No	Yes	Yes	Yes	Poor	No	Yes	Yes	Kiss and leave it	Stream	Temporary pits in the home yard	Yes	No	No	Yes	Yes	A. lumbricoidis	Yes	No	No	Yes	No	No	No	No	No	No	Helminths
465	4	Grade 1 - 4	10 -12 years	Non-First	Yes	8	6 and above	illiterate	Junior Education complete	Govt/NGO Employee	Yes	No	No	Yes	Uncleanned	Yes	Not washing regularly	No	Yes	No	No	Poor	No	Yes	Yes	Kiss and leave it	Private tap	Common/ latrine with roof and wall(Conventional Improved Pit Laterine-used by Public)	Yes	No	No	Yes	Yes	E. histolytica	No	Yes	No	No	Yes	No	No	No	No	No	Protozoa
466	4	Grade 1 - 4	10 -12 years	Non-First	Yes	3	5 and below	Secondary Education complete	Read and write only	Govt/NGO Employee	No	Yes	No	Yes	Uncleanned	Yes	Not washing regularly	No	Yes	No	No	Good	Yes	Yes	Yes	Kiss and leave it	Private tap	Private/ latrine with roof and wall(Conventional Improved Pit Laterine-used by only the family members)	Yes	Yes	No	No	No	No	No	No	No	No	No	No	No	No	No	No	No
467	4	Grade 1 - 4	10 -12 years	Non-First	Yes	3	5 and below	College diploma and above	College diploma and above	Manual Work	No	No	No	Yes	Uncleanned	Yes	Not washing regularly	No	Yes	No	Yes	Good	Yes	Yes	Yes	Cleaning and eating	Private tap	Private/ latrine with roof and wall(Conventional Improved Pit Laterine-used by only the family members)	No	Yes	Yes	No	No	No	No	No	No	No	No	No	No	No	No	No	No
468	4	Grade 5 - 8	10 -12 years	Non-First	Yes	9	6 and above	illiterate	Secondary Education complete	Petit-trade/trader	No	No	No	No	Clean	Yes	Not washing regularly	No	Yes	No	Yes	Poor	Yes	Yes	Yes	Cleaning and eating	Private tap	Common/ latrine with roof and wall(Conventional Improved Pit Laterine-used by Public)	Yes	Yes	Yes	Yes	Yes	E. histolytica	No	Yes	No	No	Yes	No	No	No	No	No	Protozoa
469	4	Grade 1 - 4	10 -12 years	Non-First	Yes	3	5 and below	Junior Education complete	Junior Education complete	Manual Work	Yes	Yes	No	Yes	Uncleanned	No	Not eating at all	No	Yes	No	No	Good	Yes	Yes	Yes	Cleaning and eating	Private tap	Private/ latrine with roof and wall(Conventional Improved Pit Laterine-used by only the family members)	Yes	Yes	Yes	No	No	No	No	No	No	No	No	No	No	No	No	No	No
470	4	Grade 1 - 4	10 -12 years	Non-First	No	3	5 and below	Read and write only	Read and write only	Manual Work	Yes	No	No	Yes	Uncleanned	No	Not eating at all	No	Yes	No	No	Good	Yes	Yes	Yes	Kiss and leave it	Private tap	Private/ latrine with roof and wall(Conventional Improved Pit Laterine-used by only the family members)	Yes	Yes	No	No	No	No	No	No	No	No	No	No	No	No	No	No	No
471	4	Grade 1 - 4	10 -12 years	Non-First	Yes	3	5 and below	Junior Education complete	Read and write only	Manual Work	Yes	Yes	No	Yes	Clean	Yes	Not washing regularly	No	Yes	No	No	Good	Yes	Yes	Yes	Kiss and leave it	Public tap	Common/ latrine with roof and wall(Conventional Improved Pit Laterine-used by Public)	No	Yes	No	No	No	No	No	No	No	No	No	No	No	No	No	No	No
472	4	Grade 1 - 4	10 -12 years	Non-First	Yes	3	5 and below	Junior Education complete	Read and write only	Petit-trade/trader	Yes	No	No	Yes	Uncleanned	No	Not eating at all	No	Yes	No	Yes	Good	Yes	Yes	Yes	Kiss and leave it	Private tap	Common/ latrine with roof and wall(Conventional Improved Pit Laterine-used by Public)	No	Yes	No	No	No	No	No	No	No	No	No	No	No	No	No	No	No
473	4	Grade 1 - 4	10 -12 years	Non-First	Yes	5	5 and below	Junior Education complete	Read and write only	Manual Work	Yes	No	No	Yes	Clean	No	Not eating at all	No	Yes	No	No	Poor	No	Yes	Yes	Kiss and leave it	Private tap	Common/ latrine with roof and wall(Conventional Improved Pit Laterine-used by Public)	No	Yes	Yes	Yes	Yes	H. nana	Yes	No	No	No	No	No	No	No	Yes	No	Helminths
474	4	Grade 5 - 8	13 -15 years	Non-First	Yes	7	6 and above	illiterate	illiterate	Farmer	No	No	No	Yes	Uncleanned	No	Not eating at all	No	Yes	No	Yes	Good	No	Yes	Yes	Ignore it	Private tap	Private/ latrine with roof and wall(Conventional Improved Pit Laterine-used by only the family members)	Yes	No	Yes	No	No	No	No	No	No	No	No	No	No	No	No	No	No
475	4	Grade 5 - 8	13 -15 years	Non-First	No	9	6 and above	Read and write only	illiterate	Manual Work	Yes	No	No	Yes	Uncleanned	No	Not eating at all	No	Yes	Yes	No	Good	Yes	Yes	Yes	Kiss and leave it	Private tap	Common/ latrine with roof and wall(Conventional Improved Pit Laterine-used by Public)	No	Yes	Yes	No	No	No	No	No	No	No	No	No	No	No	No	No	No
476	4	Grade 5 - 8	13 -15 years	First	Yes	5	5 and below	Read and write only	illiterate	Govt/NGO Employee	No	No	No	No	Uncleanned	Yes	Not washing regularly	No	Yes	No	Yes	Poor	Yes	Yes	Yes	Ignore it	Private tap	Common/ latrine with roof and wall(Conventional Improved Pit Laterine-used by Public)	No	Yes	Yes	No	Yes	G. lambilia	No	Yes	No	No	No	Yes	No	No	No	No	Protozoa
477	4	Grade 5 - 8	13 -15 years	First	Yes	7	6 and above	College diploma and above	College diploma and above	Manual Work	Yes	Yes	No	Yes	Uncleanned	Yes	Washing regularly	No	Yes	No	No	Good	No	Yes	Yes	Kiss and leave it	Private tap	Private/ latrine with roof and wall(Conventional Improved Pit Laterine-used by only the family members)	Yes	Yes	Yes	No	No	No	No	No	No	No	No	No	No	No	No	No	No
478	4	Grade 5 - 8	13 -15 years	Non-First	Yes	6	6 and above	Read and write only	illiterate	Manual Work	Yes	No	No	No	Uncleanned	Yes	Not washing regularly	No	Yes	No	No	Poor	Yes	Yes	Yes	Kiss and leave it	Public tap	Common/ latrine with roof and wall(Conventional Improved Pit Laterine-used by Public)	Yes	No	Yes	No	Yes	E. histolytica	No	Yes	No	No	Yes	No	No	No	No	No	Protozoa
479	4	Grade 5 - 8	13 -15 years	First	Yes	4	5 and below	illiterate	Secondary Education complete	Petit-trade/trader	Yes	No	No	No	Clean	No	Not eating at all	No	Yes	No	Yes	Poor	Yes	Yes	Yes	Kiss and leave it	Private tap	Common/ latrine with roof and wall(Conventional Improved Pit Laterine-used by Public)	No	Yes	Yes	No	Yes	A. lumbricoidis	Yes	No	No	Yes	No	No	No	No	No	No	Helminths
480	4	Grade 5 - 8	13 -15 years	First	Yes	7	6 and above	Junior Education complete	College diploma and above	Petit-trade/trader	No	No	No	Yes	Uncleanned	No	Not eating at all	No	Yes	No	Yes	Good	No	Yes	Yes	Kiss and leave it	Private tap	Private/ latrine with roof and wall(Conventional Improved Pit Laterine-used by only the family members)	Yes	No	No	No	No	No	No	No	No	No	No	No	No	No	No	No	No
481	5	Grade 1 - 4	6 - 9 years	Non-First	Yes	6	6 and above	Secondary Education complete	Junior Education complete	Petit-trade/trader	No	No	No	Yes	Uncleanned	No	Not eating at all	No	Yes	No	Yes	Poor	Yes	Yes	Yes	Kiss and leave it	Public tap	Common/ latrine with roof and wall(Conventional Improved Pit Laterine-used by Public)	Yes	No	Yes	No	Yes	A. lumbricoidis	Yes	No	No	Yes	No	No	No	No	No	No	Helminths
482	5	Grade 5 - 8	10 -12 years	First	Yes	4	5 and below	Read and write only	Junior Education complete	Petit-trade/trader	Yes	No	No	Yes	Uncleanned	No	Not eating at all	No	Yes	No	No	Good	Yes	No	Yes	Kiss and leave it	Private tap	Common/ latrine with roof and wall(Conventional Improved Pit Laterine-used by Public)	Yes	Yes	Yes	No	No	No	No	No	No	No	No	No	No	No	No	No	No
483	5	Grade 1 - 4	6 - 9 years	First	Yes	6	6 and above	Junior Education complete	illiterate	Petit-trade/trader	No	No	No	Yes	Uncleanned	No	Not eating at all	No	Yes	No	No	Poor	No	No	Yes	Kiss and leave it	Private tap	Common/ latrine with roof and wall(Conventional Improved Pit Laterine-used by Public)	Yes	Yes	No	No	Yes	E. histolytica	No	Yes	No	No	Yes	No	No	No	No	No	Protozoa
484	5	Grade 1 - 4	10 -12 years	First	Yes	5	5 and below	Junior Education complete	illiterate	Manual Work	Yes	No	No	Yes	Uncleanned	No	Not eating at all	No	Yes	No	Yes	Good	Yes	No	Yes	Kiss and leave it	Public tap	Common/ latrine with roof and wall(Conventional Improved Pit Laterine-used by Public)	No	No	Yes	No	No	No	No	No	No	No	No	No	No	No	No	No	No
485	5	Grade 1 - 4	6 - 9 years	First	Yes	6	6 and above	Read and write only	illiterate	Petit-trade/trader	No	No	No	Yes	Uncleanned	Yes	Not washing regularly	No	Yes	No	Yes	Poor	Yes	No	Yes	Kiss and leave it	Private tap	Common/ latrine with roof and wall(Conventional Improved Pit Laterine-used by Public)	No	No	Yes	No	Yes	E. histolytica+G. lambilia	No	No	Yes	No	No	No	No	No	No	No	Coinfection
486	5	Grade 1 - 4	6 - 9 years	Non-First	Yes	6	6 and above	Junior Education complete	Junior Education complete	Manual Work	No	No	No	Yes	Uncleanned	No	Not eating at all	No	Yes	No	No	Good	No	Yes	Yes	Kiss and leave it	Private tap	Private/ latrine with roof and wall(Conventional Improved Pit Laterine-used by only the family members)	Yes	No	Yes	No	No	No	No	No	No	No	No	No	No	No	No	No	No
487	5	Grade 1 - 4	10 -12 years	Non-First	Yes	3	5 and below	Junior Education complete	Junior Education complete	Petit-trade/trader	No	No	No	Yes	Uncleanned	No	Not eating at all	No	Yes	No	No	Good	No	No	Yes	Kiss and leave it	Private tap	Common/ latrine with roof and wall(Conventional Improved Pit Laterine-used by Public)	Yes	No	No	No	No	No	No	No	No	No	No	No	No	No	No	No	No
488	5	Grade 5 - 8	13 -15 years	Non-First	No	5	5 and below	Read and write only	Read and write only	Govt/NGO Employee	No	Yes	No	Yes	Uncleanned	No	Not eating at all	No	Yes	Yes	Yes	Good	No	Yes	No	Kiss and leave it	Private tap	Private/ latrine with roof and wall(Conventional Improved Pit Laterine-used by only the family members)	Yes	Yes	Yes	No	No	No	No	No	No	No	No	No	No	No	No	No	No
489	5	Grade 5 - 8	10 -12 years	Non-First	Yes	3	5 and below	College diploma and above	Read and write only	Petit-trade/trader	No	No	No	Yes	Uncleanned	No	Not eating at all	No	Yes	No	No	Good	No	No	Yes	Kiss and leave it	Private tap	Private/ latrine with roof and wall(Conventional Improved Pit Laterine-used by only the family members)	Yes	Yes	Yes	No	No	No	No	No	No	No	No	No	No	No	No	No	No
490	5	Grade 5 - 8	13 -15 years	Non-First	Yes	5	5 and below	Read and write only	illiterate	Manual Work	Yes	No	No	Yes	Clean	No	Not eating at all	No	Yes	No	No	Poor	No	No	Yes	Kiss and leave it	Private tap	Common/ latrine with roof and wall(Conventional Improved Pit Laterine-used by Public)	Yes	No	No	No	Yes	E. histolytica	No	Yes	No	No	Yes	No	No	No	No	No	Protozoa
491	5	Grade 1 - 4	10 -12 years	Non-First	Yes	8	6 and above	illiterate	Read and write only	Govt/NGO Employee	Yes	Yes	No	No	Uncleanned	No	Not eating at all	No	Yes	No	Yes	Good	No	No	No	Kiss and leave it	Public tap	Common/ latrine with roof and wall(Conventional Improved Pit Laterine-used by Public)	Yes	No	No	No	No	No	No	No	No	No	No	No	No	No	No	No	No
492	5	Grade 5 - 8	10 -12 years	First	Yes	5	5 and below	Read and write only	Secondary Education complete	Farmer	No	No	No	No	Uncleanned	Yes	Washing regularly	No	Yes	No	Yes	Poor	Yes	No	Yes	Kiss and leave it	Private tap	Private/ latrine with roof and wall(Conventional Improved Pit Laterine-used by only the family members)	No	No	Yes	No	Yes	H. nana	Yes	No	No	No	No	No	No	No	Yes	No	Helminths
493	5	Grade 1 - 4	6 - 9 years	Non-First	Yes	3	5 and below	illiterate	Read and write only	Govt/NGO Employee	Yes	No	No	Yes	Clean	No	Not eating at all	No	No	No	Yes	Poor	No	No	Yes	Kiss and leave it	Stream	Temporary pits in the home yard	Yes	Yes	No	No	Yes	S. stercoralis	Yes	No	No	No	No	No	No	No	No	Yes	Helminths
494	5	Grade 1 - 4	6 - 9 years	First	Yes	6	6 and above	College diploma and above	Read and write only	Petit-trade/trader	Yes	No	No	No	Uncleanned	No	Not eating at all	No	Yes	No	No	Poor	No	No	No	Kiss and leave it	Public tap	Private/ latrine with roof and wall(Conventional Improved Pit Laterine-used by only the family members)	Yes	No	Yes	No	Yes	E. histolytica	No	Yes	No	No	Yes	No	No	No	No	No	Protozoa
495	5	Grade 1 - 4	10 -12 years	Non-First	Yes	6	6 and above	Secondary Education complete	Secondary Education complete	Petit-trade/trader	Yes	No	No	No	Uncleanned	No	Not eating at all	No	Yes	No	No	Poor	No	No	Yes	Kiss and leave it	Private tap	Common/ latrine with roof and wall(Conventional Improved Pit Laterine-used by Public)	No	Yes	Yes	No	Yes	A. lumbricoidis	Yes	No	No	Yes	No	No	No	No	No	No	Helminths
496	5	Grade 1 - 4	10 -12 years	Non-First	Yes	5	5 and below	Junior Education complete	Read and write only	Farmer	Yes	No	No	No	Uncleanned	No	Not eating at all	No	Yes	No	No	Poor	Yes	No	No	Kiss and leave it	Private tap	Common/ latrine with roof and wall(Conventional Improved Pit Laterine-used by Public)	Yes	No	Yes	No	Yes	E. histolytica	No	Yes	No	No	Yes	No	No	No	No	No	Protozoa
497	5	Grade 5 - 8	13 -15 years	Non-First	No	7	6 and above	Read and write only	Read and write only	Petit-trade/trader	Yes	No	No	No	Uncleanned	No	Not eating at all	No	Yes	Yes	No	Good	No	No	No	Kiss and leave it	Private tap	Private/ latrine with roof and wall(Conventional Improved Pit Laterine-used by only the family members)	Yes	No	Yes	No	No	No	No	No	No	No	No	No	No	No	No	No	No
498	5	Grade 5 - 8	10 -12 years	Non-First	Yes	6	6 and above	Read and write only	Read and write only	Manual Work	No	No	No	No	Uncleanned	No	Not eating at all	No	Yes	No	No	Good	Yes	Yes	No	Kiss and leave it	Private tap	Common/ latrine with roof and wall(Conventional Improved Pit Laterine-used by Public)	Yes	No	Yes	No	No	No	No	No	No	No	No	No	No	No	No	No	No
499	5	Grade 5 - 8	13 -15 years	Non-First	Yes	4	5 and below	illiterate	Junior Education complete	Petit-trade/trader	Yes	No	No	No	Uncleanned	No	Not eating at all	No	Yes	No	Yes	Poor	No	Yes	Yes	Kiss and leave it	Private tap	Common/ latrine with roof and wall(Conventional Improved Pit Laterine-used by Public)	Yes	No	Yes	No	Yes	E. histolytica	No	Yes	No	No	Yes	No	No	No	No	No	Protozoa
500	5	Grade 5 - 8	10 -12 years	Non-First	Yes	8	6 and above	Read and write only	illiterate	Petit-trade/trader	No	Yes	No	No	Uncleanned	No	Not eating at all	No	Yes	No	No	Poor	No	Yes	Yes	Kiss and leave it	Public tap	Common/ latrine with roof and wall(Conventional Improved Pit Laterine-used by Public)	Yes	No	No	Yes	Yes	E. histolytica	No	Yes	No	No	Yes	No	No	No	No	No	Protozoa
501	5	Grade 1 - 4	10 -12 years	Non-First	Yes	7	6 and above	Secondary Education complete	Read and write only	Govt/NGO Employee	No	No	No	No	Uncleanned	No	Not eating at all	No	Yes	No	Yes	Good	Yes	Yes	Yes	Ignore it	Private tap	Private/ latrine with roof and wall(Conventional Improved Pit Laterine-used by only the family members)	Yes	No	Yes	Yes	No	No	No	No	No	No	No	No	No	No	No	No	No
502	5	Grade 1 - 4	6 - 9 years	First	Yes	6	6 and above	Secondary Education complete	Read and write only	Govt/NGO Employee	Yes	Yes	No	No	Clean	No	Not eating at all	No	Yes	No	No	Good	No	Yes	Yes	Ignore it	Private tap	Private/ latrine with roof and wall(Conventional Improved Pit Laterine-used by only the family members)	No	Yes	Yes	Yes	No	No	No	No	No	No	No	No	No	No	No	No	No
503	5	Grade 1 - 4	10 -12 years	Non-First	Yes	5	5 and below	College diploma and above	Junior Education complete	Govt/NGO Employee	Yes	No	No	Yes	Uncleanned	No	Not eating at all	No	Yes	No	Yes	Good	Yes	Yes	Yes	Ignore it	Private tap	Private/ latrine with roof and wall(Conventional Improved Pit Laterine-used by only the family members)	No	No	Yes	Yes	No	No	No	No	No	No	No	No	No	No	No	No	No
504	5	Grade 1 - 4	10 -12 years	First	Yes	3	5 and below	College diploma and above	College diploma and above	Petit-trade/trader	Yes	Yes	No	Yes	Clean	No	Not eating at all	No	Yes	No	Yes	Good	Yes	Yes	Yes	Ignore it	Private tap	Private/ latrine with roof and wall(Conventional Improved Pit Laterine-used by only the family members)	Yes	Yes	No	Yes	No	No	No	No	No	No	No	No	No	No	No	No	No
505	5	Grade 1 - 4	10 -12 years	First	Yes	5	5 and below	Secondary Education complete	College diploma and above	Petit-trade/trader	Yes	No	No	No	Uncleanned	Yes	Not washing regularly	No	Yes	No	Yes	Good	No	Yes	Yes	Ignore it	Private tap	Common/ latrine with roof and wall(Conventional Improved Pit Laterine-used by Public)	No	Yes	Yes	Yes	No	No	No	No	No	No	No	No	No	No	No	No	No
506	5	Grade 5 - 8	10 -12 years	Non-First	No	5	5 and below	illiterate	Junior Education complete	Petit-trade/trader	Yes	No	No	Yes	Clean	No	Not eating at all	No	Yes	No	Yes	Poor	Yes	Yes	Yes	Ignore it	Stream	Temporary pits in the home yard	No	Yes	No	No	Yes	A. lumbricoidis	Yes	No	No	Yes	No	No	No	No	No	No	Helminths
507	5	Grade 1 - 4	10 -12 years	First	Yes	4	5 and below	Junior Education complete	Junior Education complete	Petit-trade/trader	Yes	No	No	No	Uncleanned	No	Not eating at all	No	Yes	No	Yes	Good	No	Yes	Yes	Ignore it	Public tap	Common/ latrine with roof and wall(Conventional Improved Pit Laterine-used by Public)	Yes	No	Yes	No	No	No	No	No	No	No	No	No	No	No	No	No	No
508	5	Grade 1 - 4	6 - 9 years	Non-First	Yes	4	5 and below	Junior Education complete	illiterate	Manual Work	Yes	No	No	Yes	Uncleanned	No	Not eating at all	No	Yes	No	Yes	Poor	Yes	Yes	Yes	Cleaning and eating	Public tap	Common/ latrine with roof and wall(Conventional Improved Pit Laterine-used by Public)	Yes	No	No	No	Yes	A. lumbricoidis	Yes	No	No	Yes	No	No	No	No	No	No	Helminths
509	5	Grade 1 - 4	6 - 9 years	First	Yes	8	6 and above	illiterate	illiterate	Manual Work	Yes	No	No	Yes	Uncleanned	Yes	Washing regularly	No	Yes	No	Yes	Poor	Yes	Yes	Yes	Kiss and leave it	Public tap	Temporary pits in the home yard	No	No	No	No	Yes	E. histolytica	No	Yes	No	No	Yes	No	No	No	No	No	Protozoa
510	5	Grade 1 - 4	6 - 9 years	Non-First	Yes	9	6 and above	illiterate	College diploma and above	Manual Work	Yes	No	No	Yes	Uncleanned	No	Not eating at all	No	Yes	No	Yes	Poor	Yes	Yes	No	Kiss and leave it	Private tap	Common/ latrine with roof and wall(Conventional Improved Pit Laterine-used by Public)	No	No	Yes	No	Yes	E. histolytica	No	Yes	No	No	Yes	No	No	No	No	No	Protozoa
511	5	Grade 1 - 4	10 -12 years	Non-First	Yes	6	6 and above	Read and write only	illiterate	Farmer	Yes	Yes	No	Yes	Uncleanned	No	Not eating at all	No	No	No	Yes	Poor	No	No	Yes	Cleaning and eating	Public tap	Common/ latrine with roof and wall(Conventional Improved Pit Laterine-used by Public)	No	Yes	Yes	No	Yes	E. histolytica	No	Yes	No	No	Yes	No	No	No	No	No	Protozoa
512	5	Grade 5 - 8	13 -15 years	Non-First	No	4	5 and below	Read and write only	illiterate	Petit-trade/trader	Yes	Yes	No	Yes	Uncleanned	No	Not eating at all	No	Yes	Yes	No	Good	No	Yes	No	Ignore it	Private tap	Private/ latrine with roof and wall(Conventional Improved Pit Laterine-used by only the family members)	No	Yes	Yes	No	No	No	No	No	No	No	No	No	No	No	No	No	No
513	5	Grade 1 - 4	6 - 9 years	Non-First	Yes	5	5 and below	illiterate	Read and write only	Govt/NGO Employee	Yes	No	No	No	Clean	Yes	Not washing regularly	No	Yes	No	Yes	Good	No	Yes	Yes	Kiss and leave it	Private tap	Private/ latrine with roof and wall(Conventional Improved Pit Laterine-used by only the family members)	No	Yes	Yes	No	No	No	No	No	No	No	No	No	No	No	No	No	No
514	5	Grade 1 - 4	10 -12 years	Non-First	No	5	5 and below	Read and write only	Secondary Education complete	Farmer	Yes	Yes	No	No	Clean	No	Not eating at all	No	Yes	No	No	Good	No	No	No	Kiss and leave it	Private tap	Private/ latrine with roof and wall(Conventional Improved Pit Laterine-used by only the family members)	No	No	Yes	No	No	No	No	No	No	No	No	No	No	No	No	No	No
515	5	Grade 5 - 8	10 -12 years	Non-First	Yes	5	5 and below	illiterate	illiterate	Manual Work	Yes	Yes	No	Yes	Uncleanned	Yes	Not washing regularly	No	Yes	No	Yes	Poor	Yes	Yes	Yes	Cleaning and eating	Stream	Temporary pits in the home yard	No	Yes	Yes	Yes	Yes	A. lumbricoidis+H. nana	No	No	Yes	No	No	No	No	No	No	No	Coinfection
516	5	Grade 5 - 8	10 -12 years	Non-First	Yes	8	6 and above	illiterate	College diploma and above	Petit-trade/trader	No	Yes	No	No	Clean	No	Not eating at all	No	Yes	No	No	Poor	No	No	No	Cleaning and eating	Private tap	Common/ latrine with roof and wall(Conventional Improved Pit Laterine-used by Public)	Yes	Yes	Yes	No	Yes	A. lumbricoidis	Yes	No	No	Yes	No	No	No	No	No	No	Helminths
517	5	Grade 5 - 8	13 -15 years	Non-First	Yes	4	5 and below	Secondary Education complete	Read and write only	Manual Work	No	Yes	No	Yes	Clean	No	Not eating at all	No	Yes	No	No	Good	No	No	No	Kiss and leave it	Private tap	Private/ latrine with roof and wall(Conventional Improved Pit Laterine-used by only the family members)	Yes	No	Yes	No	No	No	No	No	No	No	No	No	No	No	No	No	No
518	5	Grade 5 - 8	13 -15 years	First	Yes	5	5 and below	Junior Education complete	Read and write only	Manual Work	No	Yes	No	No	Clean	Yes	Not washing regularly	No	Yes	No	No	Poor	Yes	No	Yes	Cleaning and eating	Private tap	Common/ latrine with roof and wall(Conventional Improved Pit Laterine-used by Public)	No	Yes	Yes	No	Yes	A. lumbricoidis	Yes	No	No	Yes	No	No	No	No	No	No	Helminths
519	5	Grade 1 - 4	6 - 9 years	First	Yes	6	6 and above	Read and write only	illiterate	Petit-trade/trader	No	Yes	No	Yes	Clean	Yes	Washing regularly	No	No	No	Yes	Poor	No	No	Yes	Cleaning and eating	Private tap	Temporary pits in the home yard	No	No	Yes	No	Yes	H. nana	Yes	No	No	No	No	No	No	No	Yes	No	Helminths
520	5	Grade 5 - 8	10 -12 years	Non-First	Yes	4	5 and below	Secondary Education complete	Junior Education complete	Govt/NGO Employee	No	Yes	No	No	Clean	Yes	Washing regularly	No	Yes	No	Yes	Good	Yes	Yes	Yes	Ignore it	Private tap	Common/ latrine with roof and wall(Conventional Improved Pit Laterine-used by Public)	Yes	No	No	No	No	No	No	No	No	No	No	No	No	No	No	No	No
521	5	Grade 5 - 8	13 -15 years	Non-First	Yes	6	6 and above	College diploma and above	Junior Education complete	Govt/NGO Employee	No	Yes	No	No	Clean	Yes	Not washing regularly	No	Yes	No	Yes	Good	Yes	Yes	Yes	Ignore it	Private tap	Private/ latrine with roof and wall(Conventional Improved Pit Laterine-used by only the family members)	Yes	No	Yes	No	No	No	No	No	No	No	No	No	No	No	No	No	No
522	5	Grade 1 - 4	10 -12 years	Non-First	No	5	5 and below	College diploma and above	College diploma and above	Manual Work	No	Yes	No	Yes	Clean	No	Not eating at all	No	No	No	No	Good	No	Yes	Yes	Ignore it	Private tap	Private/ latrine with roof and wall(Conventional Improved Pit Laterine-used by only the family members)	No	No	Yes	No	No	No	No	No	No	No	No	No	No	No	No	No	No
523	5	Grade 5 - 8	13 -15 years	Non-First	No	9	6 and above	Junior Education complete	illiterate	Petit-trade/trader	No	Yes	No	Yes	Clean	No	Not eating at all	No	No	No	Yes	Poor	Yes	Yes	Yes	Cleaning and eating	Private tap	Common/ latrine with roof and wall(Conventional Improved Pit Laterine-used by Public)	Yes	No	Yes	No	Yes	A. lumbricoidis+Hookworm	No	No	Yes	No	No	No	No	No	No	No	Coinfection
524	5	Grade 5 - 8	10 -12 years	Non-First	Yes	6	6 and above	illiterate	illiterate	Farmer	No	No	No	No	Clean	Yes	Not washing regularly	No	Yes	No	Yes	Poor	Yes	No	Yes	Cleaning and eating	Private tap	Common/ latrine with roof and wall(Conventional Improved Pit Laterine-used by Public)	Yes	Yes	No	No	Yes	H. nana	Yes	No	No	No	No	No	No	No	Yes	No	Helminths
525	5	Grade 1 - 4	13 -15 years	Non-First	No	6	6 and above	Secondary Education complete	Junior Education complete	Petit-trade/trader	No	No	No	No	Clean	No	Not eating at all	No	Yes	No	No	Poor	No	No	No	Cleaning and eating	Stream	Temporary pits in the home yard	Yes	Yes	Yes	No	Yes	A. lumbricoidis	Yes	No	No	Yes	No	No	No	No	No	No	Helminths
526	5	Grade 1 - 4	6 - 9 years	Non-First	Yes	7	6 and above	illiterate	Secondary Education complete	Farmer	No	Yes	No	No	Uncleanned	Yes	Not washing regularly	No	Yes	No	Yes	Poor	Yes	Yes	No	Cleaning and eating	Public tap	Common/ latrine with roof and wall(Conventional Improved Pit Laterine-used by Public)	No	No	Yes	Yes	Yes	A. lumbricoidis	Yes	No	No	Yes	No	No	No	No	No	No	Helminths
527	5	Grade 1 - 4	6 - 9 years	Non-First	Yes	7	6 and above	Junior Education complete	illiterate	Farmer	No	No	No	No	Uncleanned	No	Not eating at all	No	Yes	No	No	Poor	Yes	No	Yes	Cleaning and eating	Stream	Temporary pits in the home yard	No	Yes	No	Yes	Yes	A. lumbricoidis	Yes	No	No	Yes	No	No	No	No	No	No	Helminths
528	5	Grade 5 - 8	13 -15 years	Non-First	Yes	7	6 and above	Read and write only	illiterate	Govt/NGO Employee	No	Yes	No	No	Clean	No	Not eating at all	No	Yes	Yes	No	Good	Yes	No	Yes	Ignore it	Private tap	Common/ latrine with roof and wall(Conventional Improved Pit Laterine-used by Public)	Yes	No	No	Yes	No	No	No	No	No	No	No	No	No	No	No	No	No
529	5	Grade 5 - 8	13 -15 years	Non-First	No	5	5 and below	Secondary Education complete	illiterate	Govt/NGO Employee	No	No	No	No	Uncleanned	No	Not eating at all	No	Yes	Yes	No	Poor	Yes	Yes	Yes	Cleaning and eating	Public tap	Common/ latrine with roof and wall(Conventional Improved Pit Laterine-used by Public)	No	Yes	Yes	No	Yes	E. histolytica	No	Yes	No	No	Yes	No	No	No	No	No	Protozoa
530	5	Grade 5 - 8	13 -15 years	First	Yes	4	5 and below	College diploma and above	College diploma and above	Petit-trade/trader	No	No	No	No	Clean	No	Not eating at all	No	Yes	No	No	Good	Yes	Yes	Yes	Ignore it	Private tap	Private/ latrine with roof and wall(Conventional Improved Pit Laterine-used by only the family members)	Yes	No	No	Yes	No	No	No	No	No	No	No	No	No	No	No	No	No
531	6	Grade 5 - 8	10 -12 years	Non-First	Yes	9	6 and above	Secondary Education complete	Secondary Education complete	Farmer	No	No	No	No	Uncleanned	No	Not eating at all	No	Yes	No	Yes	Poor	Yes	Yes	Yes	Cleaning and eating	Private tap	Common/ latrine with roof and wall(Conventional Improved Pit Laterine-used by Public)	Yes	Yes	Yes	No	Yes	H. nana	Yes	No	No	No	No	No	No	No	Yes	No	Helminths
532	6	Grade 5 - 8	10 -12 years	Non-First	Yes	6	6 and above	Read and write only	Secondary Education complete	Farmer	No	No	No	Yes	Uncleanned	Yes	Not washing regularly	No	Yes	Yes	Yes	Poor	Yes	Yes	Yes	Cleaning and eating	Stream	Common/ latrine with roof and wall(Conventional Improved Pit Laterine-used by Public)	No	Yes	Yes	No	Yes	H. nana	Yes	No	No	No	No	No	No	No	Yes	No	Helminths
533	6	Grade 5 - 8	10 -12 years	Non-First	Yes	8	6 and above	Read and write only	Secondary Education complete	Manual Work	No	Yes	No	No	Uncleanned	Yes	Not washing regularly	No	Yes	Yes	Yes	Poor	Yes	No	Yes	Cleaning and eating	Public tap	Common/ latrine with roof and wall(Conventional Improved Pit Laterine-used by Public)	Yes	Yes	Yes	No	Yes	G. lambilia	No	Yes	No	No	No	Yes	No	No	No	No	Protozoa
534	6	Grade 5 - 8	13 -15 years	First	Yes	4	5 and below	Junior Education complete	Secondary Education complete	Farmer	No	No	No	Yes	Uncleanned	No	Not eating at all	No	No	No	Yes	Poor	Yes	Yes	Yes	Cleaning and eating	Private tap	Common/ latrine with roof and wall(Conventional Improved Pit Laterine-used by Public)	No	No	No	No	Yes	Hookworm	Yes	No	No	No	No	No	Yes	No	No	No	Helminths
535	6	Grade 1 - 4	10 -12 years	Non-First	Yes	5	5 and below	illiterate	illiterate	Manual Work	No	No	No	No	Clean	Yes	Washing regularly	No	Yes	Yes	No	Good	Yes	Yes	Yes	Kiss and leave it	Public tap	Private/ latrine with roof and wall(Conventional Improved Pit Laterine-used by only the family members)	No	Yes	Yes	No	No	No	No	No	No	No	No	No	No	No	No	No	No
536	6	Grade 5 - 8	10 -12 years	First	No	8	6 and above	Read and write only	Secondary Education complete	Farmer	Yes	Yes	No	No	Uncleanned	No	Not eating at all	No	Yes	No	Yes	Poor	Yes	No	Yes	Kiss and leave it	Private tap	Common/ latrine with roof and wall(Conventional Improved Pit Laterine-used by Public)	No	No	Yes	No	Yes	E. histolytica	No	Yes	No	No	Yes	No	No	No	No	No	Protozoa
537	6	Grade 1 - 4	6 - 9 years	First	Yes	6	6 and above	Junior Education complete	Secondary Education complete	Govt/NGO Employee	No	Yes	No	No	Uncleanned	No	Not eating at all	No	Yes	Yes	No	Poor	Yes	Yes	Yes	Kiss and leave it	Public tap	Common/ latrine with roof and wall(Conventional Improved Pit Laterine-used by Public)	No	No	Yes	No	Yes	A. lumbricoidis	Yes	No	No	Yes	No	No	No	No	No	No	Helminths
538	6	Grade 1 - 4	6 - 9 years	Non-First	Yes	5	5 and below	College diploma and above	College diploma and above	Petit-trade/trader	No	Yes	No	Yes	Clean	No	Not eating at all	No	Yes	No	No	Good	No	No	Yes	Kiss and leave it	Private tap	Private/ latrine with roof and wall(Conventional Improved Pit Laterine-used by only the family members)	Yes	Yes	Yes	No	No	No	No	No	No	No	No	No	No	No	No	No	No
539	6	Grade 1 - 4	6 - 9 years	Non-First	No	5	5 and below	illiterate	College diploma and above	Petit-trade/trader	No	Yes	No	Yes	Clean	No	Not eating at all	No	Yes	No	No	Good	No	No	Yes	Kiss and leave it	Private tap	Private/ latrine with roof and wall(Conventional Improved Pit Laterine-used by only the family members)	Yes	Yes	No	No	No	No	No	No	No	No	No	No	No	No	No	No	No
540	6	Grade 1 - 4	6 - 9 years	Non-First	Yes	5	5 and below	Secondary Education complete	College diploma and above	Petit-trade/trader	No	Yes	No	Yes	Clean	No	Not eating at all	No	Yes	No	No	Good	No	No	Yes	Kiss and leave it	Private tap	Private/ latrine with roof and wall(Conventional Improved Pit Laterine-used by only the family members)	Yes	Yes	No	No	No	No	No	No	No	No	No	No	No	No	No	No	No
541	6	Grade 1 - 4	10 -12 years	Non-First	No	5	5 and below	illiterate	illiterate	Petit-trade/trader	No	Yes	No	Yes	Clean	No	Not eating at all	No	Yes	No	No	Good	Yes	Yes	Yes	Kiss and leave it	Private tap	Private/ latrine with roof and wall(Conventional Improved Pit Laterine-used by only the family members)	No	Yes	Yes	No	No	No	No	No	No	No	No	No	No	No	No	No	No
542	6	Grade 1 - 4	10 -12 years	Non-First	Yes	5	5 and below	Secondary Education complete	College diploma and above	Farmer	No	Yes	No	No	Clean	No	Not eating at all	No	Yes	No	No	Good	Yes	No	No	Kiss and leave it	Private tap	Private/ latrine with roof and wall(Conventional Improved Pit Laterine-used by only the family members)	Yes	Yes	Yes	No	No	No	No	No	No	No	No	No	No	No	No	No	No
543	6	Grade 1 - 4	10 -12 years	Non-First	Yes	7	6 and above	Secondary Education complete	Junior Education complete	Petit-trade/trader	No	No	No	Yes	Clean	No	Not eating at all	No	Yes	Yes	Yes	Good	Yes	No	Yes	Ignore it	Stream	Temporary pits in the home yard	Yes	Yes	Yes	No	No	No	No	No	No	No	No	No	No	No	No	No	No
544	6	Grade 1 - 4	10 -12 years	Non-First	Yes	6	6 and above	Secondary Education complete	Read and write only	Petit-trade/trader	No	No	No	No	Clean	No	Not eating at all	No	Yes	Yes	No	Good	No	No	No	Kiss and leave it	Public tap	Private/ latrine with roof and wall(Conventional Improved Pit Laterine-used by only the family members)	No	No	Yes	No	No	No	No	No	No	No	No	No	No	No	No	No	No
545	6	Grade 1 - 4	10 -12 years	First	Yes	4	5 and below	illiterate	Secondary Education complete	Farmer	No	Yes	No	No	Uncleanned	No	Not eating at all	No	Yes	No	No	Poor	Yes	No	No	Kiss and leave it	Private tap	Common/ latrine with roof and wall(Conventional Improved Pit Laterine-used by Public)	Yes	No	Yes	No	Yes	A. lumbricoidis	Yes	No	No	Yes	No	No	No	No	No	No	Helminths
546	6	Grade 5 - 8	10 -12 years	Non-First	Yes	7	6 and above	Secondary Education complete	Junior Education complete	Petit-trade/trader	No	Yes	No	Yes	Uncleanned	Yes	Washing regularly	No	Yes	Yes	No	Poor	Yes	No	Yes	Cleaning and eating	Stream	Temporary pits in the home yard	No	Yes	Yes	Yes	Yes	E. histolytica	No	Yes	No	No	Yes	No	No	No	No	No	Protozoa
547	6	Grade 1 - 4	10 -12 years	Non-First	No	5	5 and below	illiterate	illiterate	Petit-trade/trader	No	No	No	No	Clean	No	Not eating at all	No	Yes	No	Yes	Good	No	No	Yes	Ignore it	Private tap	Private/ latrine with roof and wall(Conventional Improved Pit Laterine-used by only the family members)	Yes	Yes	Yes	No	No	No	No	No	No	No	No	No	No	No	No	No	No
548	6	Grade 5 - 8	13 -15 years	First	Yes	5	5 and below	Secondary Education complete	College diploma and above	Farmer	No	No	No	No	Clean	No	Not eating at all	No	Yes	No	No	Good	No	Yes	Yes	Ignore it	Private tap	Private/ latrine with roof and wall(Conventional Improved Pit Laterine-used by only the family members)	No	Yes	Yes	No	No	No	No	No	No	No	No	No	No	No	No	No	No
549	6	Grade 5 - 8	13 -15 years	Non-First	No	5	5 and below	Read and write only	illiterate	Manual Work	No	No	No	No	Uncleanned	No	Not eating at all	No	Yes	Yes	No	Poor	Yes	Yes	Yes	Cleaning and eating	Public tap	Common/ latrine with roof and wall(Conventional Improved Pit Laterine-used by Public)	Yes	Yes	Yes	No	Yes	E. histolytica	No	Yes	No	No	Yes	No	No	No	No	No	Protozoa
550	6	Grade 5 - 8	10 -12 years	Non-First	Yes	6	6 and above	illiterate	Junior Education complete	Farmer	No	Yes	No	No	Uncleanned	Yes	Not washing regularly	No	Yes	No	Yes	Poor	Yes	No	Yes	Cleaning and eating	Private tap	Common/ latrine with roof and wall(Conventional Improved Pit Laterine-used by Public)	Yes	No	Yes	No	Yes	G. lambilia	No	Yes	No	No	No	Yes	No	No	No	No	Protozoa
551	6	Grade 5 - 8	13 -15 years	Non-First	No	8	6 and above	illiterate	Read and write only	Farmer	Yes	Yes	No	Yes	Uncleanned	Yes	Not washing regularly	No	Yes	Yes	Yes	Poor	Yes	Yes	Yes	Cleaning and eating	Public tap	Temporary pits in the home yard	Yes	No	Yes	No	Yes	G. lambilia	No	Yes	No	No	No	Yes	No	No	No	No	Protozoa
552	6	Grade 1 - 4	10 -12 years	Non-First	Yes	5	5 and below	Secondary Education complete	Junior Education complete	Petit-trade/trader	No	Yes	No	No	Clean	Yes	Washing regularly	Yes	Yes	Yes	No	Good	Yes	No	Yes	Cleaning and eating	Private tap	Private/ latrine with roof and wall(Conventional Improved Pit Laterine-used by only the family members)	No	Yes	Yes	No	No	No	No	No	No	No	No	No	No	No	No	No	No
553	6	Grade 5 - 8	10 -12 years	Non-First	Yes	5	5 and below	illiterate	illiterate	Govt/NGO Employee	No	No	Yes	No	Clean	No	Not eating at all	No	Yes	No	No	Good	No	No	Yes	Kiss and leave it	Private tap	Private/ latrine with roof and wall(Conventional Improved Pit Laterine-used by only the family members)	No	No	Yes	No	No	No	No	No	No	No	No	No	No	No	No	No	No
554	6	Grade 1 - 4	10 -12 years	Non-First	No	5	5 and below	Read and write only	Secondary Education complete	Farmer	No	No	Yes	Yes	Clean	No	Not eating at all	No	Yes	Yes	Yes	Good	Yes	Yes	Yes	Kiss and leave it	Private tap	Private/ latrine with roof and wall(Conventional Improved Pit Laterine-used by only the family members)	Yes	Yes	Yes	No	No	No	No	No	No	No	No	No	No	No	No	No	No
555	6	Grade 5 - 8	13 -15 years	Non-First	Yes	6	6 and above	illiterate	illiterate	Farmer	No	Yes	No	No	Uncleanned	No	Not eating at all	No	Yes	Yes	No	Poor	Yes	No	Yes	Cleaning and eating	Public tap	Temporary pits in the home yard	Yes	No	Yes	No	Yes	A. lumbricoidis	Yes	No	No	Yes	No	No	No	No	No	No	Helminths
556	6	Grade 5 - 8	13 -15 years	Non-First	Yes	7	6 and above	illiterate	Secondary Education complete	Petit-trade/trader	No	Yes	No	No	Uncleanned	No	Not eating at all	Yes	Yes	Yes	Yes	Poor	Yes	Yes	Yes	Kiss and leave it	Stream	Temporary pits in the home yard	Yes	No	Yes	No	Yes	A. lumbricoidis	Yes	No	No	Yes	No	No	No	No	No	No	Helminths
557	6	Grade 1 - 4	6 - 9 years	First	Yes	5	5 and below	illiterate	illiterate	Govt/NGO Employee	No	Yes	No	Yes	Clean	No	Not eating at all	Yes	Yes	No	No	Good	Yes	No	No	Ignore it	Public tap	Private/ latrine with roof and wall(Conventional Improved Pit Laterine-used by only the family members)	Yes	Yes	No	No	No	No	No	No	No	No	No	No	No	No	No	No	No
558	6	Grade 1 - 4	6 - 9 years	Non-First	Yes	5	5 and below	College diploma and above	College diploma and above	Govt/NGO Employee	No	Yes	No	Yes	Clean	No	Not eating at all	No	Yes	No	No	Good	No	No	Yes	Kiss and leave it	Private tap	Private/ latrine with roof and wall(Conventional Improved Pit Laterine-used by only the family members)	Yes	No	Yes	No	No	No	No	No	No	No	No	No	No	No	No	No	No
559	6	Grade 1 - 4	6 - 9 years	Non-First	Yes	5	5 and below	College diploma and above	College diploma and above	Govt/NGO Employee	No	Yes	No	Yes	Clean	No	Not eating at all	No	Yes	Yes	No	Good	No	No	No	Kiss and leave it	Private tap	Private/ latrine with roof and wall(Conventional Improved Pit Laterine-used by only the family members)	No	No	Yes	No	No	No	No	No	No	No	No	No	No	No	No	No	No
560	6	Grade 1 - 4	10 -12 years	Non-First	No	3	5 and below	College diploma and above	College diploma and above	Govt/NGO Employee	No	Yes	No	No	Clean	No	Not eating at all	No	Yes	No	No	Good	No	Yes	Yes	Kiss and leave it	Private tap	Private/ latrine with roof and wall(Conventional Improved Pit Laterine-used by only the family members)	No	Yes	No	No	No	No	No	No	No	No	No	No	No	No	No	No	No
561	6	Grade 1 - 4	13 -15 years	First	Yes	6	6 and above	College diploma and above	College diploma and above	Govt/NGO Employee	No	No	No	Yes	Clean	No	Not eating at all	No	Yes	Yes	No	Good	No	No	No	Kiss and leave it	Private tap	Private/ latrine with roof and wall(Conventional Improved Pit Laterine-used by only the family members)	Yes	No	Yes	No	No	No	No	No	No	No	No	No	No	No	No	No	No
562	6	Grade 1 - 4	6 - 9 years	First	Yes	4	5 and below	College diploma and above	College diploma and above	Farmer	No	No	No	Yes	Clean	No	Not eating at all	No	Yes	Yes	No	Good	No	No	Yes	Ignore it	Private tap	Private/ latrine with roof and wall(Conventional Improved Pit Laterine-used by only the family members)	Yes	Yes	Yes	No	No	No	No	No	No	No	No	No	No	No	No	No	No
563	6	Grade 5 - 8	10 -12 years	First	Yes	8	6 and above	Secondary Education complete	Junior Education complete	Farmer	No	No	No	No	Uncleanned	No	Not eating at all	No	No	No	No	Poor	No	Yes	Yes	Kiss and leave it	Stream	Temporary pits in the home yard	Yes	No	No	No	Yes	Hookworm	Yes	No	No	No	No	No	Yes	No	No	No	Helminths
564	6	Grade 5 - 8	13 -15 years	Non-First	Yes	8	6 and above	illiterate	Secondary Education complete	Farmer	No	No	Yes	No	Uncleanned	Yes	Washing regularly	Yes	No	No	No	Good	Yes	Yes	Yes	Kiss and leave it	Stream	Temporary pits in the home yard	Yes	Yes	Yes	No	Yes	Hookworm	Yes	No	No	No	No	No	Yes	No	No	No	Helminths
565	6	Grade 5 - 8	13 -15 years	Non-First	No	8	6 and above	Read and write only	illiterate	Farmer	No	No	Yes	No	Uncleanned	No	Not eating at all	No	Yes	Yes	Yes	Good	No	Yes	Yes	Ignore it	Stream	Temporary pits in the home yard	Yes	No	No	No	Yes	E. histolytica	No	Yes	No	No	Yes	No	No	No	No	No	Protozoa
566	6	Grade 5 - 8	13 -15 years	Non-First	Yes	5	5 and below	Read and write only	illiterate	Petit-trade/trader	No	No	Yes	No	Uncleanned	No	Not eating at all	No	Yes	Yes	No	Poor	No	No	Yes	Kiss and leave it	Public tap	Temporary pits in the home yard	No	Yes	Yes	No	Yes	E. histolytica	No	Yes	No	No	Yes	No	No	No	No	No	Protozoa
567	6	Grade 5 - 8	13 -15 years	Non-First	Yes	9	6 and above	illiterate	illiterate	Farmer	No	No	Yes	Yes	Uncleanned	Yes	Not washing regularly	No	Yes	No	No	Good	Yes	Yes	Yes	Cleaning and eating	Public tap	Temporary pits in the home yard	No	Yes	Yes	No	Yes	E. histolytica	No	Yes	No	No	Yes	No	No	No	No	No	Protozoa
568	6	Grade 5 - 8	13 -15 years	Non-First	No	8	6 and above	illiterate	Secondary Education complete	Petit-trade/trader	No	No	Yes	No	Uncleanned	No	Not eating at all	No	Yes	Yes	No	Good	Yes	Yes	Yes	Cleaning and eating	Public tap	Temporary pits in the home yard	No	No	No	No	Yes	E. histolytica	No	Yes	No	No	Yes	No	No	No	No	No	Protozoa
569	6	Grade 5 - 8	13 -15 years	Non-First	Yes	7	6 and above	Secondary Education complete	Secondary Education complete	Farmer	No	No	Yes	Yes	Uncleanned	No	Not eating at all	Yes	No	No	Yes	Poor	Yes	Yes	Yes	Cleaning and eating	Private tap	Private/ latrine with roof and wall(Conventional Improved Pit Laterine-used by only the family members)	No	Yes	No	No	Yes	Hookworm	Yes	No	No	No	No	No	Yes	No	No	No	Helminths
570	6	Grade 5 - 8	13 -15 years	Non-First	Yes	6	6 and above	Read and write only	Secondary Education complete	Farmer	No	Yes	No	No	Uncleanned	Yes	Washing regularly	No	Yes	Yes	No	Poor	No	No	Yes	Kiss and leave it	Public tap	Private/ latrine with roof and wall(Conventional Improved Pit Laterine-used by only the family members)	Yes	Yes	Yes	No	Yes	E. histolytica	No	Yes	No	No	Yes	No	No	No	No	No	Protozoa
571	6	Grade 5 - 8	13 -15 years	Non-First	No	8	6 and above	Read and write only	Secondary Education complete	Farmer	No	Yes	No	No	Uncleanned	No	Not eating at all	No	Yes	Yes	Yes	Good	No	Yes	Yes	Kiss and leave it	Public tap	Private/ latrine with roof and wall(Conventional Improved Pit Laterine-used by only the family members)	No	Yes	No	No	Yes	E. histolytica	No	Yes	No	No	Yes	No	No	No	No	No	Protozoa
572	6	Grade 5 - 8	13 -15 years	Non-First	No	5	5 and below	Read and write only	illiterate	Petit-trade/trader	No	Yes	No	No	Clean	No	Not eating at all	No	Yes	Yes	Yes	Good	Yes	No	No	Kiss and leave it	Public tap	Private/ latrine with roof and wall(Conventional Improved Pit Laterine-used by only the family members)	Yes	No	No	No	Yes	A. lumbricoidis	Yes	No	No	Yes	No	No	No	No	No	No	Helminths
573	6	Grade 1 - 4	10 -12 years	First	Yes	4	5 and below	Secondary Education complete	illiterate	Govt/NGO Employee	No	Yes	No	No	Clean	Yes	Not washing regularly	No	Yes	No	Yes	Poor	Yes	No	Yes	Ignore it	Private tap	Private/ latrine with roof and wall(Conventional Improved Pit Laterine-used by only the family members)	Yes	No	No	No	Yes	A. lumbricoidis	Yes	No	No	Yes	No	No	No	No	No	No	Helminths
574	6	Grade 5 - 8	13 -15 years	Non-First	Yes	5	5 and below	College diploma and above	College diploma and above	Govt/NGO Employee	No	Yes	No	No	Clean	No	Not eating at all	No	Yes	No	No	Good	Yes	Yes	Yes	Ignore it	Private tap	Private/ latrine with roof and wall(Conventional Improved Pit Laterine-used by only the family members)	No	No	Yes	No	No	No	No	No	No	No	No	No	No	No	No	No	No
575	6	Grade 5 - 8	13 -15 years	Non-First	Yes	5	5 and below	College diploma and above	College diploma and above	Farmer	No	Yes	No	No	Clean	No	Not eating at all	No	Yes	Yes	No	Good	Yes	No	Yes	Kiss and leave it	Private tap	Private/ latrine with roof and wall(Conventional Improved Pit Laterine-used by only the family members)	Yes	No	Yes	No	No	No	No	No	No	No	No	No	No	No	No	No	No
576	6	Grade 5 - 8	13 -15 years	Non-First	Yes	5	5 and below	Read and write only	illiterate	Petit-trade/trader	No	Yes	No	Yes	Clean	No	Not eating at all	No	Yes	Yes	No	Good	Yes	No	Yes	Kiss and leave it	Public tap	Private/ latrine with roof and wall(Conventional Improved Pit Laterine-used by only the family members)	No	No	Yes	No	No	No	No	No	No	No	No	No	No	No	No	No	No
577	6	Grade 5 - 8	13 -15 years	Non-First	No	5	5 and below	illiterate	illiterate	Farmer	No	Yes	No	No	Clean	Yes	Not washing regularly	Yes	Yes	No	Yes	Good	Yes	Yes	Yes	Kiss and leave it	Private tap	Private/ latrine with roof and wall(Conventional Improved Pit Laterine-used by only the family members)	No	Yes	Yes	No	Yes	A. lumbricoidis	Yes	No	No	Yes	No	No	No	No	No	No	Helminths
578	6	Grade 5 - 8	13 -15 years	First	Yes	5	5 and below	illiterate	Junior Education complete	Govt/NGO Employee	No	Yes	No	No	Clean	No	Not eating at all	No	Yes	No	Yes	Good	Yes	No	Yes	Kiss and leave it	Public tap	Private/ latrine with roof and wall(Conventional Improved Pit Laterine-used by only the family members)	No	Yes	Yes	No	Yes	A. lumbricoidis	Yes	No	No	Yes	No	No	No	No	No	No	Helminths
579	6	Grade 5 - 8	13 -15 years	Non-First	No	6	6 and above	College diploma and above	College diploma and above	Petit-trade/trader	No	No	No	No	Clean	No	Not eating at all	Yes	Yes	No	Yes	Good	No	Yes	Yes	Kiss and leave it	Private tap	Private/ latrine with roof and wall(Conventional Improved Pit Laterine-used by only the family members)	No	No	No	No	No	No	No	No	No	No	No	No	No	No	No	No	No
580	6	Grade 5 - 8	13 -15 years	Non-First	Yes	6	6 and above	illiterate	Junior Education complete	Petit-trade/trader	No	No	No	No	Clean	Yes	Not washing regularly	No	Yes	No	No	Good	No	Yes	Yes	Cleaning and eating	Private tap	Private/ latrine with roof and wall(Conventional Improved Pit Laterine-used by only the family members)	Yes	Yes	Yes	No	Yes	E. histolytica	No	Yes	No	No	Yes	No	No	No	No	No	Protozoa
581	6	Grade 5 - 8	13 -15 years	Non-First	Yes	6	6 and above	illiterate	Junior Education complete	Govt/NGO Employee	Yes	No	No	No	Uncleanned	Yes	Not washing regularly	No	Yes	No	Yes	Poor	Yes	No	Yes	Cleaning and eating	Private tap	Private/ latrine with roof and wall(Conventional Improved Pit Laterine-used by only the family members)	No	Yes	Yes	No	Yes	G. lambilia	No	Yes	No	No	No	Yes	No	No	No	No	Protozoa
582	6	Grade 1 - 4	6 - 9 years	Non-First	Yes	6	6 and above	College diploma and above	Junior Education complete	Govt/NGO Employee	Yes	Yes	No	No	Uncleanned	No	Not eating at all	No	Yes	No	Yes	Good	Yes	No	Yes	Cleaning and eating	Private tap	Private/ latrine with roof and wall(Conventional Improved Pit Laterine-used by only the family members)	No	Yes	Yes	No	No	No	No	No	No	No	No	No	No	No	No	No	No
583	6	Grade 1 - 4	10 -12 years	Non-First	Yes	3	5 and below	College diploma and above	Read and write only	Manual Work	No	No	No	No	Uncleanned	Yes	Not washing regularly	No	Yes	No	Yes	Good	Yes	Yes	Yes	Cleaning and eating	Private tap	Private/ latrine with roof and wall(Conventional Improved Pit Laterine-used by only the family members)	Yes	Yes	No	No	No	No	No	No	No	No	No	No	No	No	No	No	No
584	6	Grade 1 - 4	10 -12 years	First	Yes	3	5 and below	Read and write only	Secondary Education complete	Govt/NGO Employee	Yes	No	No	Yes	Clean	No	Not eating at all	No	Yes	No	Yes	Good	No	No	Yes	Kiss and leave it	Private tap	Common/ latrine with roof and wall(Conventional Improved Pit Laterine-used by Public)	Yes	Yes	Yes	No	No	No	No	No	No	No	No	No	No	No	No	No	No
585	6	Grade 5 - 8	10 -12 years	Non-First	Yes	5	5 and below	illiterate	Secondary Education complete	Govt/NGO Employee	Yes	No	No	No	Uncleanned	No	Not eating at all	No	Yes	Yes	Yes	Poor	No	No	Yes	Cleaning and eating	Public tap	Temporary pits in the home yard	Yes	Yes	Yes	No	Yes	A. lumbricoidis	Yes	No	No	Yes	No	No	No	No	No	No	Helminths
586	6	Grade 1 - 4	6 - 9 years	Non-First	Yes	3	5 and below	College diploma and above	College diploma and above	Govt/NGO Employee	Yes	Yes	No	No	Uncleanned	No	Not eating at all	No	Yes	No	No	Good	Yes	No	Yes	Kiss and leave it	Private tap	Private/ latrine with roof and wall(Conventional Improved Pit Laterine-used by only the family members)	No	Yes	Yes	No	No	No	No	No	No	No	No	No	No	No	No	No	No
587	6	Grade 1 - 4	10 -12 years	Non-First	Yes	5	5 and below	College diploma and above	Junior Education complete	Manual Work	Yes	No	No	Yes	Uncleanned	Yes	Not washing regularly	No	Yes	Yes	Yes	Good	Yes	Yes	Yes	Kiss and leave it	Private tap	Private/ latrine with roof and wall(Conventional Improved Pit Laterine-used by only the family members)	No	Yes	Yes	Yes	No	No	No	No	No	No	No	No	No	No	No	No	No
588	6	Grade 5 - 8	13 -15 years	Non-First	Yes	5	5 and below	illiterate	illiterate	Govt/NGO Employee	Yes	Yes	No	No	Clean	No	Not eating at all	No	Yes	No	Yes	Good	Yes	Yes	Yes	Ignore it	Public tap	Common/ latrine with roof and wall(Conventional Improved Pit Laterine-used by Public)	No	Yes	No	No	No	No	No	No	No	No	No	No	No	No	No	No	No
589	6	Grade 1 - 4	10 -12 years	First	Yes	6	6 and above	illiterate	illiterate	Petit-trade/trader	Yes	No	No	No	Uncleanned	No	Not eating at all	No	Yes	Yes	Yes	Poor	Yes	No	Yes	Cleaning and eating	Public tap	Temporary pits in the home yard	Yes	Yes	Yes	No	Yes	A. lumbricoidis	Yes	No	No	Yes	No	No	No	No	No	No	Helminths
590	6	Grade 5 - 8	13 -15 years	Non-First	No	7	6 and above	Junior Education complete	illiterate	Govt/NGO Employee	Yes	No	No	No	Clean	No	Not eating at all	No	Yes	No	Yes	Good	No	No	Yes	Cleaning and eating	Private tap	Temporary pits in the home yard	Yes	Yes	Yes	No	Yes	A. lumbricoidis	Yes	No	No	Yes	No	No	No	No	No	No	Helminths
591	6	Grade 1 - 4	6 - 9 years	Non-First	Yes	5	5 and below	College diploma and above	College diploma and above	Petit-trade/trader	Yes	No	No	Yes	Uncleanned	Yes	Not washing regularly	No	Yes	No	Yes	Good	Yes	Yes	Yes	Cleaning and eating	Private tap	Private/ latrine with roof and wall(Conventional Improved Pit Laterine-used by only the family members)	No	Yes	Yes	Yes	No	No	No	No	No	No	No	No	No	No	No	No	No
592	6	Grade 5 - 8	13 -15 years	First	No	6	6 and above	Secondary Education complete	Junior Education complete	Farmer	No	No	No	No	Uncleanned	No	Not eating at all	No	Yes	No	Yes	Poor	No	No	Yes	Cleaning and eating	Private tap	Private/ latrine with roof and wall(Conventional Improved Pit Laterine-used by only the family members)	No	Yes	Yes	No	Yes	A. lumbricoidis	Yes	No	No	Yes	No	No	No	No	No	No	Helminths
593	6	Grade 5 - 8	13 -15 years	Non-First	Yes	9	6 and above	illiterate	Read and write only	Govt/NGO Employee	Yes	No	No	No	Uncleanned	No	Not eating at all	No	Yes	Yes	Yes	Poor	No	No	Yes	Cleaning and eating	Public tap	Temporary pits in the home yard	No	Yes	Yes	No	Yes	A. lumbricoidis	Yes	No	No	Yes	No	No	No	No	No	No	Helminths
594	6	Grade 1 - 4	10 -12 years	Non-First	Yes	5	5 and below	College diploma and above	Junior Education complete	Govt/NGO Employee	Yes	No	No	No	Uncleanned	No	Not eating at all	No	Yes	Yes	No	Good	Yes	No	Yes	Kiss and leave it	Private tap	Private/ latrine with roof and wall(Conventional Improved Pit Laterine-used by only the family members)	No	No	Yes	No	No	No	No	No	No	No	No	No	No	No	No	No	No
595	6	Grade 5 - 8	10 -12 years	First	Yes	3	5 and below	College diploma and above	illiterate	Petit-trade/trader	Yes	No	Yes	No	Uncleanned	No	Not eating at all	No	Yes	No	Yes	Good	Yes	Yes	Yes	Ignore it	Private tap	Private/ latrine with roof and wall(Conventional Improved Pit Laterine-used by only the family members)	No	Yes	No	Yes	No	No	No	No	No	No	No	No	No	No	No	No	No
596	6	Grade 1 - 4	10 -12 years	Non-First	Yes	5	5 and below	illiterate	Read and write only	Petit-trade/trader	Yes	No	Yes	No	Uncleanned	No	Not eating at all	No	Yes	No	No	Good	No	No	No	Ignore it	Private tap	Private/ latrine with roof and wall(Conventional Improved Pit Laterine-used by only the family members)	Yes	Yes	Yes	No	No	No	No	No	No	No	No	No	No	No	No	No	No
597	6	Grade 1 - 4	6 - 9 years	Non-First	Yes	5	5 and below	Read and write only	illiterate	Farmer	Yes	No	Yes	No	Uncleanned	No	Not eating at all	No	Yes	No	No	Poor	No	Yes	Yes	Ignore it	Public tap	Temporary pits in the home yard	No	No	Yes	No	Yes	S. stercoralis	Yes	No	No	No	No	No	No	No	No	Yes	Helminths
598	6	Grade 5 - 8	10 -12 years	Non-First	Yes	4	5 and below	illiterate	Read and write only	Petit-trade/trader	Yes	No	Yes	No	Uncleanned	No	Not eating at all	No	Yes	Yes	Yes	Poor	Yes	Yes	Yes	Cleaning and eating	Public tap	Temporary pits in the home yard	No	Yes	Yes	No	Yes	A. lumbricoidis	Yes	No	No	Yes	No	No	No	No	No	No	Helminths
599	6	Grade 5 - 8	10 -12 years	Non-First	Yes	5	5 and below	Read and write only	illiterate	Petit-trade/trader	No	No	Yes	No	Uncleanned	No	Not eating at all	No	Yes	No	Yes	Poor	Yes	Yes	Yes	Cleaning and eating	Private tap	Private/ latrine with roof and wall(Conventional Improved Pit Laterine-used by only the family members)	No	No	Yes	No	Yes	A. lumbricoidis	Yes	No	No	Yes	No	No	No	No	No	No	Helminths
600	6	Grade 5 - 8	10 -12 years	Non-First	Yes	5	5 and below	Read and write only	Read and write only	Farmer	Yes	No	Yes	Yes	Uncleanned	No	Not eating at all	No	Yes	No	Yes	Good	Yes	Yes	Yes	Cleaning and eating	Private tap	Common/ latrine with roof and wall(Conventional Improved Pit Laterine-used by Public)	No	Yes	Yes	No	No	No	No	No	No	No	No	No	No	No	No	No	No
601	6	Grade 1 - 4	10 -12 years	First	Yes	6	6 and above	Secondary Education complete	Junior Education complete	Petit-trade/trader	No	No	Yes	No	Uncleanned	No	Not eating at all	No	Yes	Yes	No	Good	Yes	No	Yes	Cleaning and eating	Public tap	Temporary pits in the home yard	No	Yes	Yes	No	Yes	E. histolytica	No	Yes	No	No	Yes	No	No	No	No	No	Protozoa
602	6	Grade 5 - 8	13 -15 years	Non-First	Yes	5	5 and below	illiterate	illiterate	Farmer	Yes	No	Yes	No	Uncleanned	No	Not eating at all	No	Yes	No	Yes	Poor	Yes	Yes	Yes	Cleaning and eating	Public tap	Private/ latrine with roof and wall(Conventional Improved Pit Laterine-used by only the family members)	Yes	Yes	Yes	No	Yes	A. lumbricoidis	Yes	No	No	Yes	No	No	No	No	No	No	Helminths
603	6	Grade 1 - 4	10 -12 years	First	Yes	3	5 and below	Read and write only	Secondary Education complete	Petit-trade/trader	No	No	Yes	Yes	Uncleanned	No	Not eating at all	No	Yes	Yes	Yes	Good	Yes	Yes	Yes	Ignore it	Public tap	Common/ latrine with roof and wall(Conventional Improved Pit Laterine-used by Public)	Yes	Yes	Yes	No	No	No	No	No	No	No	No	No	No	No	No	No	No
604	6	Grade 1 - 4	10 -12 years	Non-First	No	5	5 and below	Read and write only	Secondary Education complete	Manual Work	Yes	No	Yes	No	Uncleanned	No	Not eating at all	No	Yes	No	Yes	Good	Yes	No	Yes	Kiss and leave it	Private tap	Common/ latrine with roof and wall(Conventional Improved Pit Laterine-used by Public)	Yes	Yes	Yes	Yes	No	No	No	No	No	No	No	No	No	No	No	No	No
605	6	Grade 1 - 4	13 -15 years	Non-First	Yes	7	6 and above	Secondary Education complete	Read and write only	Govt/NGO Employee	Yes	No	Yes	No	Uncleanned	Yes	Not washing regularly	No	Yes	No	No	Poor	Yes	Yes	Yes	Kiss and leave it	Public tap	Temporary pits in the home yard	No	Yes	Yes	No	Yes	E. histolytica	No	Yes	No	No	Yes	No	No	No	No	No	Protozoa
606	6	Grade 1 - 4	10 -12 years	Non-First	Yes	5	5 and below	College diploma and above	illiterate	Petit-trade/trader	Yes	No	Yes	No	Uncleanned	Yes	Not washing regularly	No	Yes	No	No	Good	Yes	Yes	Yes	Kiss and leave it	Private tap	Private/ latrine with roof and wall(Conventional Improved Pit Laterine-used by only the family members)	Yes	No	Yes	No	No	No	No	No	No	No	No	No	No	No	No	No	No
607	6	Grade 5 - 8	10 -12 years	Non-First	Yes	7	6 and above	illiterate	Secondary Education complete	Petit-trade/trader	Yes	Yes	No	No	Uncleanned	No	Not eating at all	Yes	Yes	No	Yes	Poor	Yes	Yes	Yes	Ignore it	Private tap	Private/ latrine with roof and wall(Conventional Improved Pit Laterine-used by only the family members)	No	Yes	Yes	No	Yes	T. saginata	Yes	No	No	No	No	No	No	Yes	No	No	Helminths
608	6	Grade 5 - 8	13 -15 years	Non-First	Yes	4	5 and below	Junior Education complete	Secondary Education complete	Farmer	Yes	No	Yes	No	Uncleanned	No	Not eating at all	Yes	Yes	No	Yes	Good	Yes	Yes	Yes	Kiss and leave it	Private tap	Private/ latrine with roof and wall(Conventional Improved Pit Laterine-used by only the family members)	No	No	Yes	No	Yes	A. lumbricoidis	Yes	No	No	Yes	No	No	No	No	No	No	Helminths
609	6	Grade 5 - 8	13 -15 years	Non-First	Yes	4	5 and below	Read and write only	Secondary Education complete	Farmer	Yes	Yes	No	No	Clean	Yes	Not washing regularly	No	Yes	Yes	Yes	Good	Yes	Yes	Yes	Ignore it	Public tap	Temporary pits in the home yard	No	Yes	Yes	No	Yes	A. lumbricoidis	Yes	No	No	Yes	No	No	No	No	No	No	Helminths
610	6	Grade 5 - 8	13 -15 years	Non-First	Yes	8	6 and above	Junior Education complete	Read and write only	Farmer	Yes	No	No	No	Uncleanned	No	Not eating at all	Yes	Yes	Yes	Yes	Good	Yes	Yes	Yes	Kiss and leave it	Public tap	Temporary pits in the home yard	Yes	Yes	Yes	No	Yes	E. histolytica	No	Yes	No	No	Yes	No	No	No	No	No	Protozoa
611	6	Grade 5 - 8	13 -15 years	Non-First	No	8	6 and above	Junior Education complete	Read and write only	Petit-trade/trader	Yes	Yes	No	No	Clean	Yes	Not washing regularly	No	Yes	Yes	Yes	Good	Yes	No	Yes	Ignore it	Public tap	Temporary pits in the home yard	Yes	Yes	Yes	No	Yes	G. lambilia	No	Yes	No	No	No	Yes	No	No	No	No	Protozoa
612	6	Grade 5 - 8	13 -15 years	First	Yes	6	6 and above	Read and write only	illiterate	Petit-trade/trader	No	No	No	No	Uncleanned	No	Not eating at all	No	Yes	No	Yes	Good	Yes	Yes	Yes	Kiss and leave it	Private tap	Private/ latrine with roof and wall(Conventional Improved Pit Laterine-used by only the family members)	Yes	Yes	Yes	No	Yes	A. lumbricoidis	Yes	No	No	Yes	No	No	No	No	No	No	Helminths
613	6	Grade 5 - 8	13 -15 years	Non-First	Yes	6	6 and above	Junior Education complete	Read and write only	Govt/NGO Employee	Yes	No	No	No	Clean	No	Not eating at all	No	No	No	No	Good	Yes	Yes	Yes	Cleaning and eating	Private tap	Private/ latrine with roof and wall(Conventional Improved Pit Laterine-used by only the family members)	No	Yes	Yes	No	Yes	Hookworm	Yes	No	No	No	No	No	Yes	No	No	No	Helminths
614	6	Grade 5 - 8	13 -15 years	Non-First	Yes	5	5 and below	College diploma and above	Read and write only	Govt/NGO Employee	Yes	No	No	Yes	Uncleanned	No	Not eating at all	Yes	Yes	No	Yes	Good	Yes	Yes	Yes	Kiss and leave it	Private tap	Private/ latrine with roof and wall(Conventional Improved Pit Laterine-used by only the family members)	Yes	No	Yes	No	No	No	No	No	No	No	No	No	No	No	No	No	No
615	6	Grade 1 - 4	6 - 9 years	Non-First	Yes	5	5 and below	College diploma and above	Junior Education complete	Petit-trade/trader	No	No	No	No	Uncleanned	Yes	Not washing regularly	Yes	Yes	No	Yes	Poor	Yes	Yes	Yes	Ignore it	Private tap	Private/ latrine with roof and wall(Conventional Improved Pit Laterine-used by only the family members)	No	Yes	Yes	Yes	Yes	S. stercoralis	Yes	No	No	No	No	No	No	No	No	Yes	Helminths
616	6	Grade 1 - 4	6 - 9 years	First	Yes	5	5 and below	Read and write only	Read and write only	Farmer	Yes	No	No	No	Uncleanned	No	Not eating at all	No	Yes	No	No	Poor	No	No	Yes	Kiss and leave it	Private tap	Private/ latrine with roof and wall(Conventional Improved Pit Laterine-used by only the family members)	No	Yes	Yes	Yes	No	No	No	No	No	No	No	No	No	No	No	No	No
617	6	Grade 1 - 4	6 - 9 years	Non-First	Yes	5	5 and below	Read and write only	Secondary Education complete	Govt/NGO Employee	Yes	No	No	Yes	Uncleanned	Yes	Not washing regularly	No	Yes	Yes	Yes	Poor	Yes	No	Yes	Cleaning and eating	Stream	Common/ latrine with roof and wall(Conventional Improved Pit Laterine-used by Public)	No	Yes	Yes	Yes	No	No	No	No	No	No	No	No	No	No	No	No	No
618	6	Grade 1 - 4	6 - 9 years	Non-First	Yes	3	5 and below	College diploma and above	Junior Education complete	Govt/NGO Employee	Yes	Yes	No	No	Uncleanned	No	Not eating at all	No	Yes	No	Yes	Poor	Yes	No	Yes	Ignore it	Private tap	Private/ latrine with roof and wall(Conventional Improved Pit Laterine-used by only the family members)	No	Yes	Yes	Yes	No	No	No	No	No	No	No	No	No	No	No	No	No
619	6	Grade 1 - 4	6 - 9 years	Non-First	Yes	3	5 and below	illiterate	Secondary Education complete	Manual Work	Yes	No	No	No	Uncleanned	No	Not eating at all	Yes	Yes	Yes	No	Poor	No	No	No	Kiss and leave it	Private tap	Common/ latrine with roof and wall(Conventional Improved Pit Laterine-used by Public)	Yes	No	Yes	No	No	No	No	No	No	No	No	No	No	No	No	No	No
620	6	Grade 1 - 4	6 - 9 years	Non-First	Yes	4	5 and below	illiterate	illiterate	Petit-trade/trader	Yes	Yes	No	No	Clean	Yes	Not washing regularly	Yes	Yes	No	Yes	Poor	Yes	Yes	Yes	Kiss and leave it	Private tap	Private/ latrine with roof and wall(Conventional Improved Pit Laterine-used by only the family members)	Yes	Yes	Yes	No	No	No	No	No	No	No	No	No	No	No	No	No	No
621	6	Grade 1 - 4	6 - 9 years	Non-First	Yes	4	5 and below	illiterate	Secondary Education complete	Farmer	Yes	No	No	Yes	Uncleanned	Yes	Washing regularly	No	Yes	No	Yes	Poor	No	No	No	Kiss and leave it	Private tap	Private/ latrine with roof and wall(Conventional Improved Pit Laterine-used by only the family members)	Yes	Yes	Yes	No	No	No	No	No	No	No	No	No	No	No	No	No	No
622	6	Grade 1 - 4	6 - 9 years	Non-First	Yes	3	5 and below	Read and write only	illiterate	Govt/NGO Employee	Yes	No	No	Yes	Clean	No	Not eating at all	No	Yes	Yes	Yes	Poor	No	Yes	No	Ignore it	Stream	Private/ latrine with roof and wall(Conventional Improved Pit Laterine-used by only the family members)	Yes	No	Yes	No	No	No	No	No	No	No	No	No	No	No	No	No	No
623	6	Grade 1 - 4	6 - 9 years	Non-First	Yes	6	6 and above	College diploma and above	Junior Education complete	Petit-trade/trader	Yes	Yes	No	No	Uncleanned	Yes	Washing regularly	Yes	Yes	Yes	Yes	Poor	Yes	No	Yes	Ignore it	Private tap	Private/ latrine with roof and wall(Conventional Improved Pit Laterine-used by only the family members)	Yes	No	Yes	No	No	No	No	No	No	No	No	No	No	No	No	No	No
624	6	Grade 1 - 4	6 - 9 years	Non-First	Yes	7	6 and above	Junior Education complete	illiterate	Farmer	No	Yes	No	No	Uncleanned	No	Not eating at all	No	Yes	No	No	Poor	No	No	No	Cleaning and eating	Private tap	Private/ latrine with roof and wall(Conventional Improved Pit Laterine-used by only the family members)	Yes	Yes	Yes	No	Yes	E. histolytica	No	Yes	No	No	Yes	No	No	No	No	No	Protozoa
625	6	Grade 1 - 4	10 -12 years	Non-First	Yes	8	6 and above	illiterate	illiterate	Manual Work	Yes	No	No	No	Clean	No	Not eating at all	No	Yes	Yes	Yes	Good	No	No	Yes	Cleaning and eating	Public tap	Temporary pits in the home yard	No	No	Yes	No	Yes	H. nana	Yes	No	No	No	No	No	No	No	Yes	No	Helminths
626	6	Grade 1 - 4	6 - 9 years	Non-First	Yes	4	5 and below	Secondary Education complete	College diploma and above	Manual Work	Yes	No	No	No	Clean	No	Not eating at all	No	Yes	Yes	Yes	Good	Yes	Yes	No	Ignore it	Private tap	Temporary pits in the home yard	No	Yes	Yes	No	Yes	Hookworm	Yes	No	No	No	No	No	Yes	No	No	No	Helminths
627	6	Grade 1 - 4	6 - 9 years	Non-First	Yes	3	5 and below	Read and write only	illiterate	Govt/NGO Employee	Yes	No	No	Yes	Uncleanned	No	Not eating at all	Yes	Yes	No	No	Poor	Yes	Yes	Yes	Ignore it	Public tap	Private/ latrine with roof and wall(Conventional Improved Pit Laterine-used by only the family members)	No	Yes	Yes	No	No	No	No	No	No	No	No	No	No	No	No	No	No
628	6	Grade 1 - 4	6 - 9 years	Non-First	Yes	6	6 and above	College diploma and above	illiterate	Farmer	Yes	No	No	Yes	Uncleanned	No	Not eating at all	No	Yes	Yes	No	Poor	No	No	Yes	Kiss and leave it	Private tap	Private/ latrine with roof and wall(Conventional Improved Pit Laterine-used by only the family members)	No	Yes	Yes	No	No	No	No	No	No	No	No	No	No	No	No	No	No
629	6	Grade 5 - 8	13 -15 years	Non-First	Yes	6	6 and above	illiterate	illiterate	Govt/NGO Employee	Yes	No	No	No	Uncleanned	No	Not eating at all	Yes	Yes	Yes	Yes	Poor	Yes	No	Yes	Kiss and leave it	Public tap	Temporary pits in the home yard	No	Yes	Yes	No	Yes	A. lumbricoidis	Yes	No	No	Yes	No	No	No	No	No	No	Helminths
630	6	Grade 5 - 8	13 -15 years	First	Yes	5	5 and below	College diploma and above	Junior Education complete	Petit-trade/trader	Yes	Yes	No	Yes	Uncleanned	No	Not eating at all	Yes	Yes	No	Yes	Good	Yes	Yes	Yes	Kiss and leave it	Private tap	Private/ latrine with roof and wall(Conventional Improved Pit Laterine-used by only the family members)	Yes	Yes	Yes	No	No	No	No	No	No	No	No	No	No	No	No	No	No
631	6	Grade 1 - 4	10 -12 years	Non-First	Yes	7	6 and above	illiterate	illiterate	Govt/NGO Employee	No	No	No	No	Uncleanned	Yes	Not washing regularly	Yes	Yes	No	Yes	Good	Yes	Yes	Yes	Ignore it	Private tap	Private/ latrine with roof and wall(Conventional Improved Pit Laterine-used by only the family members)	No	No	Yes	No	Yes	E. histolytica	No	Yes	No	No	Yes	No	No	No	No	No	Protozoa
632	6	Grade 1 - 4	10 -12 years	Non-First	No	4	5 and below	College diploma and above	illiterate	Govt/NGO Employee	Yes	No	No	Yes	Uncleanned	No	Not eating at all	No	Yes	No	No	Good	Yes	Yes	Yes	Kiss and leave it	Private tap	Private/ latrine with roof and wall(Conventional Improved Pit Laterine-used by only the family members)	Yes	No	Yes	No	No	No	No	No	No	No	No	No	No	No	No	No	No
633	6	Grade 5 - 8	13 -15 years	Non-First	No	4	5 and below	College diploma and above	illiterate	Manual Work	Yes	Yes	No	No	Uncleanned	Yes	Washing regularly	No	Yes	Yes	No	Good	No	Yes	Yes	Kiss and leave it	Private tap	Private/ latrine with roof and wall(Conventional Improved Pit Laterine-used by only the family members)	No	Yes	Yes	No	No	No	No	No	No	No	No	No	No	No	No	No	No
634	6	Grade 5 - 8	13 -15 years	Non-First	No	8	6 and above	illiterate	Secondary Education complete	Farmer	No	No	No	No	Uncleanned	No	Not eating at all	Yes	Yes	No	No	Poor	Yes	Yes	Yes	Cleaning and eating	Private tap	Temporary pits in the home yard	Yes	Yes	Yes	No	Yes	E. histolytica	No	Yes	No	No	Yes	No	No	No	No	No	Protozoa
635	6	Grade 5 - 8	13 -15 years	Non-First	Yes	8	6 and above	illiterate	illiterate	Petit-trade/trader	Yes	Yes	No	No	Uncleanned	No	Not eating at all	No	Yes	No	Yes	Poor	Yes	Yes	Yes	Kiss and leave it	Private tap	Private/ latrine with roof and wall(Conventional Improved Pit Laterine-used by only the family members)	Yes	Yes	Yes	No	Yes	E. histolytica	No	Yes	No	No	Yes	No	No	No	No	No	Protozoa
636	6	Grade 5 - 8	13 -15 years	First	Yes	8	6 and above	illiterate	illiterate	Govt/NGO Employee	No	No	Yes	No	Uncleanned	Yes	Not washing regularly	Yes	Yes	No	Yes	Poor	Yes	Yes	Yes	Cleaning and eating	Private tap	Private/ latrine with roof and wall(Conventional Improved Pit Laterine-used by only the family members)	No	Yes	Yes	Yes	Yes	E. histolytica	No	Yes	No	No	Yes	No	No	No	No	No	Protozoa
637	6	Grade 5 - 8	13 -15 years	Non-First	Yes	4	5 and below	College diploma and above	Junior Education complete	Manual Work	Yes	No	Yes	Yes	Uncleanned	Yes	Not washing regularly	No	Yes	No	Yes	Poor	Yes	Yes	Yes	Ignore it	Private tap	Private/ latrine with roof and wall(Conventional Improved Pit Laterine-used by only the family members)	No	Yes	Yes	Yes	No	No	No	No	No	No	No	No	No	No	No	No	No
638	6	Grade 1 - 4	10 -12 years	First	Yes	8	6 and above	Read and write only	illiterate	Farmer	Yes	No	Yes	No	Uncleanned	No	Not eating at all	No	Yes	No	Yes	Poor	No	No	Yes	Kiss and leave it	Public tap	Temporary pits in the home yard	No	Yes	Yes	No	Yes	A. lumbricoidis	Yes	No	No	Yes	No	No	No	No	No	No	Helminths
639	6	Grade 5 - 8	13 -15 years	Non-First	Yes	8	6 and above	Read and write only	Secondary Education complete	Petit-trade/trader	No	No	Yes	No	Uncleanned	No	Not eating at all	No	Yes	Yes	No	Poor	No	Yes	No	Cleaning and eating	Public tap	Temporary pits in the home yard	No	Yes	Yes	No	Yes	E. histolytica	No	Yes	No	No	Yes	No	No	No	No	No	Protozoa
640	6	Grade 5 - 8	13 -15 years	First	No	6	6 and above	Secondary Education complete	Read and write only	Manual Work	Yes	Yes	No	No	Uncleanned	Yes	Not washing regularly	No	Yes	No	Yes	Poor	Yes	No	Yes	Kiss and leave it	Public tap	Private/ latrine with roof and wall(Conventional Improved Pit Laterine-used by only the family members)	Yes	Yes	Yes	No	Yes	G. lambilia	No	Yes	No	No	No	Yes	No	No	No	No	Protozoa
641	6	Grade 5 - 8	13 -15 years	Non-First	No	6	6 and above	Junior Education complete	illiterate	Farmer	No	No	Yes	No	Uncleanned	No	Not eating at all	No	Yes	No	No	Poor	Yes	Yes	Yes	Kiss and leave it	Private tap	Temporary pits in the home yard	No	No	No	No	Yes	E. histolytica	No	Yes	No	No	Yes	No	No	No	No	No	Protozoa
642	6	Grade 5 - 8	10 -12 years	First	Yes	5	5 and below	Junior Education complete	illiterate	Petit-trade/trader	Yes	No	Yes	No	Uncleanned	No	Not eating at all	No	Yes	Yes	No	Poor	Yes	No	Yes	Kiss and leave it	Public tap	Temporary pits in the home yard	No	Yes	Yes	No	Yes	E. histolytica	No	Yes	No	No	Yes	No	No	No	No	No	Protozoa
643	3	Grade 1 - 4	6 - 9 years	Non-First	No	3	5 and below	illiterate	illiterate	Petit-trade/trader	No	No	Yes	No	Uncleanned	No	Not eating at all	No	Yes	Yes	Yes	Poor	Yes	No	No	Ignore it	Private tap	Private/ latrine with roof and wall(Conventional Improved Pit Laterine-used by only the family members)	Yes	Yes	No	Yes	Yes	Hookworm	Yes	No	No	No	No	No	Yes	No	No	No	Helminths
644	3	Grade 1 - 4	6 - 9 years	Non-First	Yes	5	5 and below	Read and write only	Read and write only	Manual Work	Yes	No	Yes	No	Uncleanned	No	Not eating at all	No	Yes	Yes	Yes	Poor	Yes	No	Yes	Ignore it	Private tap	Private/ latrine with roof and wall(Conventional Improved Pit Laterine-used by only the family members)	No	Yes	No	Yes	Yes	Hookworm	Yes	No	No	No	No	No	Yes	No	No	No	Helminths
645	3	Grade 1 - 4	6 - 9 years	Non-First	Yes	8	6 and above	illiterate	illiterate	Petit-trade/trader	Yes	No	Yes	No	Uncleanned	No	Not eating at all	No	No	No	No	Poor	No	No	Yes	Kiss and leave it	Private tap	Temporary pits in the home yard	Yes	Yes	No	Yes	Yes	Hookworm	Yes	No	No	No	No	No	Yes	No	No	No	Helminths
